# Supplementary material for: Revealing the Saline Adaptation Strategies of the Halophilic Bacterium Halomonas beimenensis through High-throughput Omics and Transposon Mutagenesis Approaches
Source: Sci Rep. 2017 Oct 12;7:13037. doi: 10.1038/s41598-017-13450-9 (PMC5638851; doi:10.1038/s41598-017-13450-9)
Supplement: Supplementary file 2 — Supplementary Table 1 [file 41598_2017_13450_MOESM2_ESM.xlsx]

## Sheet: 16s rRNA gene sequence similari
Supplementary Table S1. 16S ribosomal RNAs sequence identity matrix between bacteria of Halomonadaceae.
	Aidingimonas halophila (NR044598)	Carnomonas nigrifaciens (Y13299)	Chromohalobacter beijerinckii (AB021386)	Chromohalobacter canadensis (AJ295143)	Chromohalobacter israelensis (AJ295144)	Chromohalobacter japonicus (AB105159)	Chromohalobacter marismortui (X87219)	Chromohalobacter nigrandesensis (AJ277205)	Chromohalobacter sarecensis (AY373448) strange	Cobetia amphilecti (AB646236)	Cobetia crustatorum (EU909460)	Cobetia halodurans (FN257743)	Cobetia litoralis (AB646234)	Cobetia marina (AJ306890)	Cobetia pacifica (AB646233)	Escherichia coli K-12 (U00006)	Halomonas beimenensis NTU-111	Halomonas beimenensis NTU-107 (EU159469)	Halomonas caseinilytica (EF527874)	Halomonas almeriensis (AY858696)strange	Halomonas eurihalina (X87218)	Halomonas elongata (AM941743)	Halomonas halmophila (AJ306889)	Halomonas halophila (FN257740)	Halomonas koreensis (AY382579)	Halomonas maura (FN257741)	Halomonas nitroreducens (EF613113)	Halomonas organivorans (AJ616910)	Halomonas pacifica (L42616) Deleya	Halomonas sabkhae (EF442769)	Halomonas salina (AJ295145)	Halomonas salifodinae (EF527873)	Halomonas sinaiensis (AM238662)	Halomonas smyrnensis (DQ131909)	Halomonas stenophila (HM242216)	Halomonas alkaliphila (AJ640133)	Halomonas alkantarctica (AJ564880)	Halomonas andesensis (EF622233)	Halomonas aquamarina (AJ306888)	Halomonas arcis (EF144147)	Halomonas axialensis (AF212206)	Halomonas boliviensis (AY245449)	Halomonas campisalis (AF054286)too short	Halomonas chromatireducens (NZCP014226)	Halomonas cibimaris (GQ232738)	Halomonas daqingensis (EF121854)	Halomonas desiderata (X92417)	Halomonas gomseomensis (AM229314)	Halomonas hamiltonii (NR115089)
Aidingimonas halophila (NR044598)		0.908	0.941	0.941	0.932	0.941	0.947	0.937	0.937	0.91	0.909	0.911	0.91	0.911	0.911	0.848	0.938	0.937	0.931	0.923	0.925	0.929	0.927	0.928	0.937	0.941	0.939	0.931	0.933	0.928	0.928	0.938	0.93	0.929	0.939	0.932	0.923	0.933	0.928	0.929	0.928	0.925	0.935	0.939	0.933	0.938	0.944	0.929	0.929
Carnomonas nigrifaciens (Y13299)	0.908		0.915	0.918	0.921	0.919	0.917	0.915	0.915	0.923	0.926	0.924	0.923	0.924	0.924	0.85	0.925	0.921	0.921	0.918	0.919	0.918	0.923	0.913	0.922	0.92	0.916	0.918	0.92	0.924	0.913	0.928	0.921	0.915	0.919	0.905	0.907	0.906	0.903	0.904	0.902	0.907	0.912	0.919	0.901	0.906	0.909	0.91	0.902
Chromohalobacter beijerinckii (AB021386)	0.941	0.915		0.988	0.972	0.993	0.984	0.978	0.98	0.921	0.921	0.922	0.921	0.922	0.922	0.842	0.939	0.937	0.939	0.933	0.938	0.937	0.937	0.936	0.938	0.943	0.939	0.931	0.934	0.934	0.936	0.941	0.939	0.934	0.942	0.935	0.935	0.937	0.935	0.935	0.935	0.935	0.929	0.938	0.925	0.938	0.938	0.938	0.926
Chromohalobacter canadensis (AJ295143)	0.941	0.918	0.988		0.973	0.993	0.988	0.984	0.986	0.927	0.924	0.927	0.927	0.927	0.927	0.841	0.944	0.944	0.947	0.939	0.945	0.944	0.942	0.942	0.942	0.951	0.945	0.936	0.941	0.94	0.942	0.947	0.947	0.94	0.947	0.934	0.932	0.937	0.932	0.932	0.932	0.935	0.935	0.94	0.927	0.94	0.94	0.935	0.925
Chromohalobacter israelensis (AJ295144)	0.932	0.921	0.972	0.973		0.969	0.971	0.978	0.975	0.926	0.926	0.929	0.926	0.929	0.929	0.851	0.942	0.938	0.945	0.938	0.939	0.939	0.939	0.935	0.941	0.944	0.939	0.934	0.938	0.937	0.935	0.944	0.945	0.933	0.943	0.929	0.93	0.932	0.93	0.932	0.931	0.932	0.934	0.938	0.921	0.944	0.944	0.934	0.929
Chromohalobacter japonicus (AB105159)	0.941	0.919	0.993	0.993	0.969		0.985	0.981	0.984	0.926	0.925	0.925	0.926	0.925	0.925	0.84	0.944	0.941	0.944	0.938	0.944	0.941	0.94	0.942	0.941	0.949	0.944	0.936	0.938	0.938	0.942	0.944	0.944	0.94	0.947	0.936	0.935	0.938	0.932	0.931	0.932	0.934	0.934	0.937	0.925	0.94	0.94	0.936	0.925
Chromohalobacter marismortui (X87219)	0.947	0.917	0.984	0.988	0.971	0.985		0.978	0.977	0.919	0.919	0.919	0.919	0.919	0.919	0.842	0.939	0.939	0.94	0.932	0.938	0.938	0.934	0.933	0.937	0.943	0.943	0.931	0.938	0.931	0.933	0.944	0.94	0.931	0.945	0.931	0.929	0.932	0.931	0.93	0.932	0.932	0.935	0.941	0.921	0.947	0.945	0.934	0.928
Chromohalobacter nigrandesensis (AJ277205)	0.937	0.915	0.978	0.984	0.978	0.981	0.978		0.988	0.923	0.923	0.924	0.923	0.924	0.924	0.843	0.941	0.938	0.949	0.939	0.946	0.946	0.94	0.941	0.942	0.948	0.94	0.934	0.938	0.938	0.941	0.944	0.949	0.939	0.946	0.929	0.931	0.932	0.928	0.931	0.929	0.933	0.934	0.932	0.922	0.941	0.941	0.933	0.925
Chromohalobacter sarecensis (AY373448) strange	0.937	0.915	0.98	0.986	0.975	0.984	0.977	0.988		0.921	0.921	0.922	0.921	0.922	0.922	0.841	0.941	0.938	0.946	0.936	0.944	0.943	0.941	0.941	0.942	0.947	0.939	0.934	0.936	0.938	0.941	0.941	0.946	0.939	0.943	0.928	0.927	0.931	0.927	0.927	0.928	0.929	0.934	0.934	0.921	0.938	0.938	0.931	0.922
Cobetia amphilecti (AB646236)	0.91	0.923	0.921	0.927	0.926	0.926	0.919	0.923	0.921		0.988	0.995	0.999	0.995	0.995	0.85	0.941	0.941	0.935	0.924	0.926	0.932	0.925	0.933	0.938	0.944	0.94	0.934	0.944	0.925	0.933	0.947	0.932	0.936	0.938	0.928	0.925	0.929	0.927	0.923	0.927	0.926	0.93	0.931	0.91	0.929	0.931	0.922	0.922
Cobetia crustatorum (EU909460)	0.909	0.926	0.921	0.924	0.926	0.925	0.919	0.923	0.921	0.988		0.991	0.989	0.991	0.991	0.852	0.94	0.938	0.936	0.924	0.928	0.932	0.927	0.933	0.938	0.939	0.935	0.933	0.942	0.926	0.933	0.946	0.933	0.935	0.935	0.922	0.922	0.923	0.922	0.919	0.922	0.923	0.929	0.93	0.904	0.925	0.928	0.92	0.917
Cobetia halodurans (FN257743)	0.911	0.924	0.922	0.927	0.929	0.925	0.919	0.924	0.922	0.995	0.991		0.994	1	1	0.85	0.941	0.939	0.938	0.925	0.927	0.934	0.928	0.932	0.939	0.943	0.939	0.934	0.944	0.927	0.932	0.947	0.935	0.935	0.935	0.926	0.925	0.928	0.928	0.923	0.928	0.927	0.928	0.931	0.909	0.926	0.928	0.92	0.922
Cobetia litoralis (AB646234)	0.91	0.923	0.921	0.927	0.926	0.926	0.919	0.923	0.921	0.999	0.989	0.994		0.994	0.994	0.851	0.941	0.94	0.935	0.924	0.926	0.932	0.925	0.934	0.937	0.943	0.939	0.935	0.944	0.925	0.934	0.948	0.932	0.935	0.937	0.928	0.925	0.929	0.927	0.923	0.927	0.926	0.931	0.931	0.91	0.929	0.931	0.922	0.922
Cobetia marina (AJ306890)	0.911	0.924	0.922	0.927	0.929	0.925	0.919	0.924	0.922	0.995	0.991	1	0.994		1	0.85	0.941	0.939	0.938	0.925	0.927	0.934	0.928	0.932	0.939	0.943	0.939	0.934	0.944	0.927	0.932	0.947	0.935	0.935	0.935	0.926	0.925	0.928	0.928	0.923	0.928	0.927	0.928	0.931	0.909	0.926	0.928	0.92	0.922
Cobetia pacifica (AB646233)	0.911	0.924	0.922	0.927	0.929	0.925	0.919	0.924	0.922	0.995	0.991	1	0.994	1		0.85	0.941	0.939	0.938	0.925	0.927	0.934	0.928	0.932	0.939	0.943	0.939	0.934	0.944	0.927	0.932	0.947	0.935	0.935	0.935	0.926	0.925	0.928	0.928	0.923	0.928	0.927	0.928	0.931	0.909	0.926	0.928	0.92	0.922
Escherichia coli K-12 (U00006)	0.848	0.85	0.842	0.841	0.851	0.84	0.842	0.843	0.841	0.85	0.852	0.85	0.851	0.85	0.85		0.846	0.845	0.84	0.834	0.838	0.841	0.841	0.852	0.846	0.845	0.844	0.849	0.848	0.84	0.852	0.853	0.839	0.852	0.846	0.851	0.848	0.849	0.846	0.841	0.846	0.85	0.842	0.844	0.842	0.846	0.851	0.842	0.843
Halomonas beimenensis NTU-111	0.938	0.925	0.939	0.944	0.942	0.944	0.939	0.941	0.941	0.941	0.94	0.941	0.941	0.941	0.941	0.846		0.988	0.974	0.956	0.96	0.965	0.958	0.973	0.991	0.981	0.982	0.987	0.972	0.959	0.973	0.974	0.971	0.976	0.981	0.947	0.94	0.945	0.94	0.935	0.938	0.94	0.964	0.946	0.938	0.957	0.956	0.939	0.942
Halomonas beimenensis NTU-107 (EU159469)	0.937	0.921	0.937	0.944	0.938	0.941	0.939	0.938	0.938	0.941	0.938	0.939	0.94	0.939	0.939	0.845	0.988		0.967	0.951	0.953	0.959	0.953	0.965	0.981	0.978	0.978	0.975	0.972	0.953	0.965	0.973	0.964	0.968	0.978	0.941	0.934	0.941	0.934	0.932	0.934	0.935	0.959	0.942	0.933	0.952	0.95	0.934	0.938
Halomonas caseinilytica (EF527874)	0.931	0.921	0.939	0.947	0.945	0.944	0.94	0.949	0.946	0.935	0.936	0.938	0.935	0.938	0.938	0.84	0.974	0.967		0.972	0.982	0.99	0.974	0.966	0.974	0.979	0.972	0.968	0.965	0.972	0.966	0.966	0.996	0.969	0.976	0.935	0.933	0.936	0.937	0.94	0.937	0.935	0.954	0.942	0.935	0.951	0.95	0.94	0.938
Halomonas almeriensis (AY858696)strange	0.923	0.918	0.933	0.939	0.938	0.938	0.932	0.939	0.936	0.924	0.924	0.925	0.924	0.925	0.925	0.834	0.956	0.951	0.972		0.972	0.972	0.982	0.954	0.954	0.963	0.96	0.955	0.945	0.98	0.954	0.948	0.972	0.956	0.963	0.927	0.922	0.932	0.93	0.93	0.93	0.923	0.932	0.937	0.926	0.934	0.933	0.932	0.929
Halomonas eurihalina (X87218)	0.925	0.919	0.938	0.945	0.939	0.944	0.938	0.946	0.944	0.926	0.928	0.927	0.926	0.927	0.927	0.838	0.96	0.953	0.982	0.972		0.99	0.972	0.966	0.96	0.971	0.962	0.963	0.953	0.97	0.966	0.956	0.981	0.965	0.965	0.929	0.929	0.931	0.93	0.933	0.93	0.929	0.941	0.941	0.922	0.941	0.941	0.936	0.928
Halomonas elongata (AM941743)	0.929	0.918	0.937	0.944	0.939	0.941	0.938	0.946	0.943	0.932	0.932	0.934	0.932	0.934	0.934	0.841	0.965	0.959	0.99	0.972	0.99		0.972	0.969	0.966	0.977	0.969	0.969	0.959	0.97	0.969	0.962	0.987	0.971	0.972	0.929	0.928	0.931	0.932	0.937	0.932	0.93	0.946	0.941	0.929	0.944	0.942	0.936	0.93
Halomonas halmophila (AJ306889)	0.927	0.923	0.937	0.942	0.939	0.94	0.934	0.94	0.941	0.925	0.927	0.928	0.925	0.928	0.928	0.841	0.958	0.953	0.974	0.982	0.972	0.972		0.956	0.957	0.963	0.959	0.956	0.948	0.996	0.956	0.95	0.974	0.958	0.964	0.928	0.922	0.932	0.932	0.93	0.932	0.925	0.936	0.942	0.929	0.934	0.933	0.933	0.929
Halomonas halophila (FN257740)	0.928	0.913	0.936	0.942	0.935	0.942	0.933	0.941	0.941	0.933	0.933	0.932	0.934	0.932	0.932	0.852	0.973	0.965	0.966	0.954	0.966	0.969	0.956		0.972	0.977	0.969	0.981	0.958	0.953	1	0.962	0.963	0.995	0.967	0.936	0.935	0.937	0.933	0.931	0.932	0.935	0.95	0.939	0.929	0.943	0.941	0.932	0.929
Halomonas koreensis (AY382579)	0.937	0.922	0.938	0.942	0.941	0.941	0.937	0.942	0.942	0.938	0.938	0.939	0.937	0.939	0.939	0.846	0.991	0.981	0.974	0.954	0.96	0.966	0.957	0.972		0.978	0.977	0.986	0.971	0.958	0.972	0.972	0.971	0.975	0.976	0.941	0.934	0.939	0.935	0.932	0.934	0.935	0.958	0.941	0.936	0.95	0.95	0.934	0.938
Halomonas maura (FN257741)	0.941	0.92	0.943	0.951	0.944	0.949	0.943	0.948	0.947	0.944	0.939	0.943	0.943	0.943	0.943	0.845	0.981	0.978	0.979	0.963	0.971	0.977	0.963	0.977	0.978		0.989	0.977	0.973	0.964	0.977	0.975	0.976	0.98	0.982	0.944	0.938	0.944	0.939	0.938	0.938	0.937	0.958	0.951	0.937	0.954	0.95	0.938	0.938
Halomonas nitroreducens (EF613113)	0.939	0.916	0.939	0.945	0.939	0.944	0.943	0.94	0.939	0.94	0.935	0.939	0.939	0.939	0.939	0.844	0.982	0.978	0.972	0.96	0.962	0.969	0.959	0.969	0.977	0.989		0.978	0.972	0.959	0.969	0.973	0.969	0.972	0.987	0.941	0.933	0.94	0.937	0.933	0.935	0.933	0.962	0.947	0.935	0.959	0.953	0.936	0.938
Halomonas organivorans (AJ616910)	0.931	0.918	0.931	0.936	0.934	0.936	0.931	0.934	0.934	0.934	0.933	0.934	0.935	0.934	0.934	0.849	0.987	0.975	0.968	0.955	0.963	0.969	0.956	0.981	0.986	0.977	0.978		0.965	0.956	0.981	0.968	0.965	0.982	0.973	0.941	0.932	0.939	0.934	0.928	0.932	0.932	0.955	0.94	0.93	0.95	0.947	0.932	0.936
Halomonas pacifica (L42616) Deleya	0.933	0.92	0.934	0.941	0.938	0.938	0.938	0.938	0.936	0.944	0.942	0.944	0.944	0.944	0.944	0.848	0.972	0.972	0.965	0.945	0.953	0.959	0.948	0.958	0.971	0.973	0.972	0.965		0.949	0.958	0.99	0.962	0.959	0.969	0.94	0.933	0.937	0.938	0.934	0.938	0.935	0.961	0.947	0.925	0.947	0.947	0.935	0.938
Halomonas sabkhae (EF442769)	0.928	0.924	0.934	0.94	0.937	0.938	0.931	0.938	0.938	0.925	0.926	0.927	0.925	0.927	0.927	0.84	0.959	0.953	0.972	0.98	0.97	0.97	0.996	0.953	0.958	0.964	0.959	0.956	0.949		0.953	0.951	0.972	0.956	0.965	0.929	0.923	0.933	0.931	0.928	0.931	0.925	0.937	0.943	0.927	0.935	0.934	0.931	0.928
Halomonas salina (AJ295145)	0.928	0.913	0.936	0.942	0.935	0.942	0.933	0.941	0.941	0.933	0.933	0.932	0.934	0.932	0.932	0.852	0.973	0.965	0.966	0.954	0.966	0.969	0.956	1	0.972	0.977	0.969	0.981	0.958	0.953		0.962	0.963	0.995	0.967	0.936	0.935	0.937	0.933	0.931	0.932	0.935	0.95	0.939	0.929	0.943	0.941	0.932	0.929
Halomonas salifodinae (EF527873)	0.938	0.928	0.941	0.947	0.944	0.944	0.944	0.944	0.941	0.947	0.946	0.947	0.948	0.947	0.947	0.853	0.974	0.973	0.966	0.948	0.956	0.962	0.95	0.962	0.972	0.975	0.973	0.968	0.99	0.951	0.962		0.963	0.962	0.971	0.946	0.939	0.943	0.943	0.94	0.943	0.941	0.966	0.953	0.928	0.953	0.952	0.941	0.944
Halomonas sinaiensis (AM238662)	0.93	0.921	0.939	0.947	0.945	0.944	0.94	0.949	0.946	0.932	0.933	0.935	0.932	0.935	0.935	0.839	0.971	0.964	0.996	0.972	0.981	0.987	0.974	0.963	0.971	0.976	0.969	0.965	0.962	0.972	0.963	0.963		0.965	0.973	0.935	0.933	0.936	0.937	0.94	0.937	0.935	0.951	0.942	0.934	0.95	0.947	0.94	0.938
Halomonas smyrnensis (DQ131909)	0.929	0.915	0.934	0.94	0.933	0.94	0.931	0.939	0.939	0.936	0.935	0.935	0.935	0.935	0.935	0.852	0.976	0.968	0.969	0.956	0.965	0.971	0.958	0.995	0.975	0.98	0.972	0.982	0.959	0.956	0.995	0.962	0.965		0.969	0.938	0.933	0.938	0.934	0.932	0.932	0.933	0.948	0.94	0.931	0.941	0.938	0.934	0.929
Halomonas stenophila (HM242216)	0.939	0.919	0.942	0.947	0.943	0.947	0.945	0.946	0.943	0.938	0.935	0.935	0.937	0.935	0.935	0.846	0.981	0.978	0.976	0.963	0.965	0.972	0.964	0.967	0.976	0.982	0.987	0.973	0.969	0.965	0.967	0.971	0.973	0.969		0.941	0.935	0.94	0.934	0.938	0.934	0.935	0.962	0.946	0.938	0.962	0.959	0.94	0.938
Halomonas alkaliphila (AJ640133)	0.932	0.905	0.935	0.934	0.929	0.936	0.931	0.929	0.928	0.928	0.922	0.926	0.928	0.926	0.926	0.851	0.947	0.941	0.935	0.927	0.929	0.929	0.928	0.936	0.941	0.944	0.941	0.941	0.94	0.929	0.936	0.946	0.935	0.938	0.941		0.972	0.99	0.978	0.968	0.978	0.97	0.943	0.955	0.934	0.945	0.946	0.971	0.977
Halomonas alkantarctica (AJ564880)	0.923	0.907	0.935	0.932	0.93	0.935	0.929	0.931	0.927	0.925	0.922	0.925	0.925	0.925	0.925	0.848	0.94	0.934	0.933	0.922	0.929	0.928	0.922	0.935	0.934	0.938	0.933	0.932	0.933	0.923	0.935	0.939	0.933	0.933	0.935	0.972		0.974	0.967	0.964	0.967	0.997	0.938	0.95	0.934	0.941	0.948	0.966	0.962
Halomonas andesensis (EF622233)	0.933	0.906	0.937	0.937	0.932	0.938	0.932	0.932	0.931	0.929	0.923	0.928	0.929	0.928	0.928	0.849	0.945	0.941	0.936	0.932	0.931	0.931	0.932	0.937	0.939	0.944	0.94	0.939	0.937	0.933	0.937	0.943	0.936	0.938	0.94	0.99	0.974		0.984	0.969	0.985	0.975	0.943	0.962	0.934	0.944	0.949	0.972	0.977
Halomonas aquamarina (AJ306888)	0.928	0.903	0.935	0.932	0.93	0.932	0.931	0.928	0.927	0.927	0.922	0.928	0.927	0.928	0.928	0.846	0.94	0.934	0.937	0.93	0.93	0.932	0.932	0.933	0.935	0.939	0.937	0.934	0.938	0.931	0.933	0.943	0.937	0.934	0.934	0.978	0.967	0.984		0.969	0.998	0.967	0.942	0.961	0.93	0.943	0.947	0.972	0.987
Halomonas arcis (EF144147)	0.929	0.904	0.935	0.932	0.932	0.931	0.93	0.931	0.927	0.923	0.919	0.923	0.923	0.923	0.923	0.841	0.935	0.932	0.94	0.93	0.933	0.937	0.93	0.931	0.932	0.938	0.933	0.928	0.934	0.928	0.931	0.94	0.94	0.932	0.938	0.968	0.964	0.969	0.969		0.969	0.965	0.935	0.956	0.934	0.939	0.94	0.986	0.966
Halomonas axialensis (AF212206)	0.928	0.902	0.935	0.932	0.931	0.932	0.932	0.929	0.928	0.927	0.922	0.928	0.927	0.928	0.928	0.846	0.938	0.934	0.937	0.93	0.93	0.932	0.932	0.932	0.934	0.938	0.935	0.932	0.938	0.931	0.932	0.943	0.937	0.932	0.934	0.978	0.967	0.985	0.998	0.969		0.968	0.942	0.961	0.929	0.943	0.947	0.972	0.987
Halomonas boliviensis (AY245449)	0.925	0.907	0.935	0.935	0.932	0.934	0.932	0.933	0.929	0.926	0.923	0.927	0.926	0.927	0.927	0.85	0.94	0.935	0.935	0.923	0.929	0.93	0.925	0.935	0.935	0.937	0.933	0.932	0.935	0.925	0.935	0.941	0.935	0.933	0.935	0.97	0.997	0.975	0.967	0.965	0.968		0.939	0.951	0.934	0.941	0.949	0.967	0.962
Halomonas campisalis (AF054286)too short	0.935	0.912	0.929	0.935	0.934	0.934	0.935	0.934	0.934	0.93	0.929	0.928	0.931	0.928	0.928	0.842	0.964	0.959	0.954	0.932	0.941	0.946	0.936	0.95	0.958	0.958	0.962	0.955	0.961	0.937	0.95	0.966	0.951	0.948	0.962	0.943	0.938	0.943	0.942	0.935	0.942	0.939		0.958	0.925	0.966	0.967	0.938	0.944
Halomonas chromatireducens (NZCP014226)	0.939	0.919	0.938	0.94	0.938	0.937	0.941	0.932	0.934	0.931	0.93	0.931	0.931	0.931	0.931	0.844	0.946	0.942	0.942	0.937	0.941	0.941	0.942	0.939	0.941	0.951	0.947	0.94	0.947	0.943	0.939	0.953	0.942	0.94	0.946	0.955	0.95	0.962	0.961	0.956	0.961	0.951	0.958		0.92	0.953	0.954	0.954	0.959
Halomonas cibimaris (GQ232738)	0.933	0.901	0.925	0.927	0.921	0.925	0.921	0.922	0.921	0.91	0.904	0.909	0.91	0.909	0.909	0.842	0.938	0.933	0.935	0.926	0.922	0.929	0.929	0.929	0.936	0.937	0.935	0.93	0.925	0.927	0.929	0.928	0.934	0.931	0.938	0.934	0.934	0.934	0.93	0.934	0.929	0.934	0.925	0.92		0.927	0.934	0.934	0.931
Halomonas daqingensis (EF121854)	0.938	0.906	0.938	0.94	0.944	0.94	0.947	0.941	0.938	0.929	0.925	0.926	0.929	0.926	0.926	0.846	0.957	0.952	0.951	0.934	0.941	0.944	0.934	0.943	0.95	0.954	0.959	0.95	0.947	0.935	0.943	0.953	0.95	0.941	0.962	0.945	0.941	0.944	0.943	0.939	0.943	0.941	0.966	0.953	0.927		0.984	0.941	0.945
Halomonas desiderata (X92417)	0.944	0.909	0.938	0.94	0.944	0.94	0.945	0.941	0.938	0.931	0.928	0.928	0.931	0.928	0.928	0.851	0.956	0.95	0.95	0.933	0.941	0.942	0.933	0.941	0.95	0.95	0.953	0.947	0.947	0.934	0.941	0.952	0.947	0.938	0.959	0.946	0.948	0.949	0.947	0.94	0.947	0.949	0.967	0.954	0.934	0.984		0.942	0.95
Halomonas gomseomensis (AM229314)	0.929	0.91	0.938	0.935	0.934	0.936	0.934	0.933	0.931	0.922	0.92	0.92	0.922	0.92	0.92	0.842	0.939	0.934	0.94	0.932	0.936	0.936	0.933	0.932	0.934	0.938	0.936	0.932	0.935	0.931	0.932	0.941	0.94	0.934	0.94	0.971	0.966	0.972	0.972	0.986	0.972	0.967	0.938	0.954	0.934	0.941	0.942		0.968
Halomonas hamiltonii (NR115089)	0.929	0.902	0.926	0.925	0.929	0.925	0.928	0.925	0.922	0.922	0.917	0.922	0.922	0.922	0.922	0.843	0.942	0.938	0.938	0.929	0.928	0.93	0.929	0.929	0.938	0.938	0.938	0.936	0.938	0.928	0.929	0.944	0.938	0.929	0.938	0.977	0.962	0.977	0.987	0.966	0.987	0.962	0.944	0.959	0.931	0.945	0.95	0.968
Halomonas hydrothermalis (AF212218)	0.931	0.904	0.935	0.935	0.93	0.935	0.932	0.929	0.929	0.928	0.922	0.926	0.928	0.926	0.926	0.848	0.947	0.942	0.935	0.928	0.929	0.93	0.929	0.936	0.941	0.943	0.941	0.941	0.938	0.929	0.936	0.944	0.935	0.938	0.941	0.995	0.971	0.99	0.979	0.971	0.98	0.97	0.944	0.955	0.934	0.946	0.947	0.973	0.977
Halomonas janggokensis (AM229315)	0.934	0.909	0.944	0.941	0.943	0.941	0.939	0.941	0.937	0.921	0.919	0.92	0.921	0.92	0.92	0.843	0.945	0.94	0.948	0.935	0.942	0.946	0.935	0.94	0.94	0.946	0.941	0.938	0.941	0.933	0.94	0.947	0.948	0.941	0.944	0.968	0.965	0.968	0.965	0.984	0.965	0.966	0.944	0.951	0.944	0.95	0.949	0.978	0.96
Halomonas jeotgali (EU909458)	0.911	0.89	0.925	0.926	0.929	0.924	0.922	0.929	0.927	0.907	0.904	0.907	0.906	0.907	0.907	0.832	0.923	0.92	0.922	0.912	0.916	0.917	0.913	0.919	0.923	0.923	0.921	0.916	0.913	0.911	0.919	0.916	0.922	0.917	0.926	0.927	0.927	0.929	0.928	0.932	0.928	0.928	0.914	0.913	0.944	0.92	0.919	0.932	0.928
Halomonas johnsoniae (AM941399)	0.929	0.904	0.929	0.928	0.929	0.928	0.929	0.926	0.925	0.925	0.92	0.924	0.925	0.924	0.924	0.846	0.944	0.94	0.94	0.93	0.931	0.932	0.931	0.932	0.939	0.94	0.94	0.938	0.941	0.93	0.932	0.946	0.94	0.932	0.939	0.978	0.963	0.981	0.987	0.967	0.987	0.965	0.947	0.962	0.928	0.946	0.951	0.971	0.996
Halomonas kenyensis (AY962237.1 ) sp	0.936	0.912	0.936	0.944	0.943	0.941	0.944	0.942	0.939	0.932	0.929	0.928	0.932	0.928	0.928	0.845	0.962	0.956	0.955	0.939	0.943	0.947	0.94	0.946	0.955	0.955	0.958	0.951	0.953	0.941	0.946	0.959	0.954	0.944	0.963	0.947	0.941	0.946	0.942	0.938	0.942	0.942	0.974	0.954	0.931	0.986	0.979	0.942	0.945
Halomonas magadiensis (X92150) Bacterial sp	0.92	0.894	0.918	0.918	0.92	0.917	0.92	0.917	0.915	0.914	0.909	0.913	0.914	0.913	0.913	0.835	0.933	0.929	0.93	0.92	0.92	0.922	0.92	0.92	0.928	0.929	0.929	0.927	0.929	0.919	0.92	0.935	0.93	0.921	0.929	0.965	0.95	0.968	0.975	0.956	0.975	0.952	0.935	0.95	0.92	0.936	0.941	0.959	0.985
Halomonas meridiana (AJ306891)	0.926	0.903	0.934	0.931	0.929	0.931	0.932	0.929	0.926	0.925	0.922	0.926	0.925	0.926	0.926	0.846	0.938	0.932	0.937	0.928	0.93	0.932	0.93	0.932	0.934	0.938	0.935	0.932	0.936	0.929	0.932	0.941	0.937	0.932	0.933	0.977	0.968	0.984	0.998	0.969	0.998	0.968	0.942	0.961	0.928	0.943	0.947	0.972	0.986
Halomonas nanhaiensis (JX870002)	0.926	0.908	0.931	0.929	0.933	0.93	0.925	0.93	0.926	0.925	0.924	0.924	0.925	0.924	0.924	0.846	0.936	0.932	0.932	0.921	0.927	0.926	0.922	0.93	0.93	0.935	0.929	0.928	0.932	0.922	0.93	0.938	0.932	0.929	0.93	0.966	0.976	0.967	0.969	0.965	0.969	0.975	0.938	0.953	0.928	0.939	0.944	0.968	0.965
Halomonas neptunia (AF212202)	0.922	0.907	0.934	0.932	0.93	0.934	0.928	0.93	0.927	0.924	0.922	0.923	0.924	0.923	0.923	0.846	0.939	0.933	0.932	0.922	0.928	0.927	0.922	0.935	0.934	0.938	0.933	0.932	0.932	0.923	0.935	0.938	0.932	0.933	0.934	0.97	0.996	0.973	0.965	0.962	0.965	0.994	0.936	0.947	0.934	0.939	0.947	0.965	0.959
Halomonas olivaria (DQ645593)	0.922	0.905	0.933	0.931	0.926	0.932	0.927	0.926	0.926	0.924	0.92	0.923	0.924	0.923	0.923	0.845	0.935	0.929	0.929	0.918	0.924	0.924	0.92	0.931	0.93	0.933	0.929	0.928	0.931	0.921	0.931	0.937	0.929	0.929	0.93	0.968	0.993	0.97	0.963	0.959	0.963	0.993	0.934	0.947	0.931	0.937	0.944	0.961	0.959
Halomonas stevensii (AM941388)	0.929	0.901	0.926	0.925	0.929	0.925	0.929	0.925	0.922	0.923	0.919	0.922	0.923	0.922	0.922	0.846	0.944	0.939	0.941	0.927	0.929	0.932	0.927	0.93	0.939	0.939	0.94	0.938	0.94	0.926	0.93	0.945	0.941	0.931	0.94	0.981	0.96	0.972	0.981	0.971	0.981	0.96	0.947	0.958	0.931	0.949	0.95	0.967	0.993
Halomonas subglaciescola (AJ306892)	0.929	0.907	0.931	0.936	0.932	0.936	0.929	0.935	0.931	0.925	0.919	0.922	0.924	0.922	0.922	0.847	0.947	0.942	0.941	0.938	0.935	0.937	0.938	0.939	0.94	0.951	0.949	0.942	0.933	0.938	0.939	0.941	0.941	0.941	0.95	0.95	0.946	0.953	0.946	0.947	0.946	0.945	0.937	0.947	0.945	0.941	0.94	0.953	0.947
Halomonas subterranea (EF144148)	0.93	0.904	0.94	0.937	0.938	0.937	0.935	0.935	0.932	0.919	0.918	0.919	0.919	0.919	0.919	0.84	0.94	0.935	0.943	0.931	0.937	0.941	0.931	0.935	0.936	0.941	0.936	0.935	0.935	0.929	0.935	0.941	0.943	0.936	0.94	0.968	0.965	0.968	0.965	0.982	0.965	0.965	0.94	0.95	0.94	0.945	0.944	0.978	0.959
Halomonas sulfidaeris (AF212204)	0.925	0.907	0.941	0.938	0.938	0.94	0.935	0.936	0.934	0.923	0.919	0.922	0.923	0.922	0.922	0.84	0.941	0.935	0.938	0.929	0.934	0.932	0.929	0.935	0.935	0.941	0.935	0.933	0.936	0.93	0.935	0.942	0.938	0.933	0.937	0.974	0.983	0.976	0.973	0.973	0.973	0.981	0.943	0.957	0.935	0.947	0.948	0.971	0.966
Halomonas titanicae (FN433898)	0.925	0.91	0.936	0.934	0.929	0.936	0.932	0.93	0.929	0.923	0.922	0.922	0.923	0.922	0.922	0.846	0.938	0.932	0.932	0.92	0.928	0.927	0.923	0.933	0.933	0.935	0.932	0.932	0.932	0.923	0.933	0.938	0.932	0.931	0.933	0.969	0.99	0.966	0.965	0.958	0.965	0.988	0.936	0.944	0.934	0.94	0.946	0.968	0.96
Halomonas variabilis (AJ306893)	0.922	0.906	0.933	0.93	0.931	0.932	0.926	0.931	0.927	0.922	0.924	0.921	0.922	0.921	0.921	0.846	0.939	0.932	0.933	0.921	0.929	0.928	0.922	0.935	0.934	0.936	0.931	0.932	0.931	0.923	0.935	0.937	0.933	0.933	0.932	0.965	0.988	0.967	0.964	0.964	0.964	0.987	0.933	0.945	0.93	0.938	0.944	0.968	0.959
Halomonas venusta (AJ306894)	0.932	0.904	0.935	0.935	0.931	0.935	0.932	0.93	0.929	0.929	0.923	0.928	0.929	0.928	0.928	0.851	0.947	0.942	0.936	0.928	0.929	0.931	0.929	0.936	0.941	0.943	0.941	0.941	0.941	0.93	0.936	0.947	0.936	0.938	0.941	0.996	0.97	0.989	0.979	0.972	0.98	0.971	0.944	0.956	0.933	0.946	0.947	0.973	0.979
Halomonas vilamensis (EU557315)	0.927	0.91	0.929	0.935	0.928	0.934	0.929	0.936	0.931	0.934	0.93	0.931	0.934	0.931	0.931	0.843	0.941	0.938	0.946	0.938	0.938	0.941	0.938	0.937	0.938	0.945	0.941	0.935	0.938	0.937	0.937	0.944	0.946	0.938	0.944	0.959	0.961	0.964	0.963	0.965	0.963	0.962	0.942	0.949	0.938	0.941	0.943	0.968	0.96
Halomonas zhanjiangensis (FJ429198)	0.923	0.905	0.929	0.927	0.931	0.929	0.923	0.928	0.924	0.928	0.922	0.925	0.927	0.925	0.925	0.846	0.935	0.93	0.929	0.919	0.925	0.924	0.919	0.929	0.929	0.933	0.928	0.925	0.93	0.92	0.929	0.935	0.929	0.927	0.929	0.959	0.971	0.962	0.961	0.959	0.961	0.971	0.935	0.95	0.927	0.938	0.944	0.961	0.958
Halomonas alimentaria (AF211860)	0.938	0.915	0.938	0.944	0.941	0.942	0.941	0.941	0.941	0.932	0.931	0.932	0.933	0.932	0.932	0.845	0.977	0.974	0.96	0.945	0.948	0.953	0.946	0.962	0.97	0.97	0.979	0.974	0.966	0.947	0.962	0.969	0.957	0.963	0.973	0.945	0.929	0.943	0.938	0.929	0.938	0.929	0.965	0.943	0.927	0.954	0.952	0.932	0.939
Halomonas anticariensis (AY489405)	0.934	0.931	0.928	0.929	0.938	0.93	0.932	0.929	0.926	0.944	0.943	0.944	0.944	0.944	0.944	0.846	0.96	0.953	0.954	0.935	0.943	0.948	0.937	0.941	0.957	0.948	0.951	0.951	0.956	0.938	0.941	0.962	0.951	0.941	0.958	0.932	0.935	0.931	0.93	0.928	0.93	0.935	0.953	0.938	0.925	0.949	0.95	0.93	0.931
Halomonas campaniensis (AJ515365)	0.943	0.92	0.935	0.943	0.946	0.94	0.941	0.941	0.94	0.938	0.935	0.937	0.938	0.937	0.937	0.839	0.969	0.964	0.962	0.954	0.953	0.954	0.954	0.948	0.963	0.965	0.968	0.959	0.964	0.955	0.948	0.966	0.962	0.95	0.969	0.945	0.935	0.947	0.945	0.936	0.945	0.936	0.966	0.954	0.93	0.962	0.962	0.941	0.949
Halomonas cerina (EF613112)	0.94	0.917	0.946	0.95	0.95	0.948	0.948	0.953	0.95	0.924	0.922	0.924	0.924	0.924	0.924	0.843	0.966	0.964	0.964	0.955	0.959	0.96	0.957	0.95	0.963	0.963	0.966	0.959	0.954	0.958	0.95	0.956	0.964	0.948	0.967	0.937	0.94	0.939	0.938	0.933	0.938	0.942	0.948	0.941	0.935	0.953	0.953	0.938	0.944
Halomonas cupida (FN257742)	0.935	0.919	0.932	0.94	0.935	0.936	0.935	0.933	0.933	0.945	0.94	0.944	0.944	0.944	0.944	0.844	0.972	0.971	0.956	0.942	0.943	0.949	0.942	0.951	0.966	0.967	0.974	0.964	0.962	0.943	0.951	0.966	0.953	0.953	0.966	0.94	0.935	0.938	0.934	0.928	0.934	0.935	0.956	0.942	0.932	0.95	0.95	0.932	0.937
Halomonas daqiaonensis (FJ984862)	0.938	0.908	0.947	0.95	0.949	0.947	0.947	0.944	0.944	0.926	0.92	0.923	0.925	0.923	0.923	0.851	0.956	0.955	0.95	0.94	0.942	0.944	0.939	0.944	0.95	0.956	0.959	0.947	0.946	0.94	0.944	0.949	0.948	0.943	0.96	0.938	0.946	0.942	0.938	0.935	0.938	0.947	0.945	0.943	0.93	0.951	0.956	0.935	0.936
Halomonas denitrificans (AM229317)	0.937	0.919	0.938	0.945	0.939	0.944	0.937	0.94	0.939	0.953	0.945	0.95	0.952	0.95	0.95	0.846	0.979	0.977	0.971	0.953	0.956	0.962	0.953	0.965	0.973	0.982	0.981	0.969	0.97	0.954	0.965	0.973	0.968	0.968	0.978	0.944	0.942	0.944	0.939	0.936	0.939	0.943	0.962	0.944	0.938	0.956	0.957	0.938	0.94
Halomonas flava (HQ832736)	0.926	0.915	0.92	0.924	0.929	0.92	0.929	0.924	0.919	0.923	0.923	0.925	0.922	0.925	0.925	0.836	0.94	0.936	0.936	0.923	0.931	0.935	0.925	0.931	0.941	0.94	0.936	0.934	0.94	0.926	0.931	0.945	0.935	0.933	0.941	0.915	0.918	0.916	0.914	0.915	0.914	0.921	0.929	0.925	0.914	0.929	0.929	0.916	0.915
Halomonas fontilapidosi (EU541349)	0.94	0.922	0.95	0.955	0.947	0.954	0.951	0.95	0.95	0.937	0.929	0.935	0.936	0.935	0.935	0.843	0.973	0.973	0.965	0.963	0.962	0.962	0.962	0.962	0.969	0.974	0.98	0.968	0.962	0.96	0.962	0.965	0.965	0.964	0.977	0.949	0.939	0.952	0.947	0.942	0.947	0.94	0.959	0.95	0.941	0.956	0.952	0.947	0.947
Halomonas gudaonensis (DQ421808)	0.945	0.911	0.935	0.942	0.941	0.938	0.943	0.944	0.941	0.921	0.918	0.92	0.922	0.92	0.92	0.849	0.952	0.951	0.947	0.935	0.939	0.94	0.937	0.941	0.95	0.948	0.952	0.945	0.95	0.938	0.941	0.954	0.947	0.938	0.955	0.932	0.943	0.935	0.936	0.931	0.936	0.945	0.956	0.942	0.932	0.953	0.96	0.932	0.939
Halomonas halocynthiae (AJ417388)	0.924	0.92	0.923	0.93	0.925	0.928	0.925	0.922	0.925	0.936	0.934	0.934	0.937	0.934	0.934	0.839	0.952	0.95	0.942	0.941	0.938	0.939	0.947	0.941	0.947	0.949	0.951	0.95	0.943	0.947	0.941	0.948	0.942	0.941	0.949	0.941	0.926	0.944	0.94	0.929	0.94	0.927	0.94	0.943	0.922	0.935	0.938	0.936	0.941
Halomonas halodenitrificans(L04942)	0.924	0.901	0.928	0.934	0.926	0.931	0.931	0.931	0.931	0.921	0.918	0.922	0.92	0.922	0.922	0.84	0.951	0.949	0.936	0.927	0.928	0.929	0.931	0.94	0.949	0.944	0.953	0.948	0.944	0.93	0.94	0.946	0.936	0.943	0.947	0.932	0.913	0.928	0.926	0.922	0.925	0.914	0.94	0.924	0.916	0.931	0.928	0.919	0.924
Halomonas huangheensis (NR133758)	0.935	0.919	0.933	0.938	0.933	0.938	0.933	0.933	0.933	0.942	0.939	0.941	0.943	0.941	0.941	0.84	0.972	0.971	0.958	0.941	0.944	0.95	0.943	0.953	0.966	0.967	0.971	0.963	0.962	0.944	0.953	0.966	0.955	0.954	0.967	0.94	0.933	0.938	0.932	0.928	0.932	0.934	0.956	0.938	0.93	0.948	0.949	0.932	0.935
Halomonas ilicicola (EU218533)	0.942	0.914	0.944	0.947	0.95	0.944	0.953	0.944	0.941	0.92	0.921	0.922	0.92	0.922	0.922	0.841	0.94	0.937	0.939	0.932	0.931	0.934	0.934	0.926	0.939	0.937	0.938	0.934	0.935	0.934	0.926	0.938	0.939	0.925	0.943	0.929	0.925	0.928	0.922	0.926	0.922	0.928	0.934	0.929	0.917	0.947	0.944	0.926	0.923
Halomonas korlensis (EU085033)strange	0.931	0.902	0.937	0.941	0.945	0.938	0.943	0.943	0.94	0.913	0.911	0.913	0.913	0.913	0.913	0.832	0.941	0.939	0.935	0.927	0.931	0.931	0.928	0.926	0.938	0.935	0.939	0.934	0.934	0.929	0.926	0.94	0.935	0.923	0.941	0.938	0.934	0.937	0.933	0.931	0.933	0.936	0.934	0.938	0.908	0.94	0.938	0.933	0.934
Halomonas kribbensis (DQ280368)	0.936	0.91	0.927	0.93	0.934	0.928	0.932	0.932	0.928	0.934	0.931	0.933	0.934	0.933	0.933	0.848	0.937	0.932	0.931	0.919	0.927	0.928	0.919	0.924	0.934	0.934	0.937	0.93	0.94	0.919	0.924	0.942	0.928	0.922	0.94	0.926	0.926	0.929	0.92	0.921	0.92	0.927	0.934	0.923	0.921	0.939	0.947	0.922	0.922
Halomonas lutea (EF674852)	0.946	0.924	0.941	0.943	0.95	0.942	0.942	0.939	0.944	0.929	0.93	0.929	0.929	0.929	0.929	0.845	0.952	0.95	0.947	0.934	0.94	0.939	0.937	0.939	0.951	0.95	0.95	0.945	0.95	0.938	0.939	0.952	0.944	0.938	0.95	0.927	0.928	0.929	0.923	0.92	0.923	0.929	0.944	0.936	0.926	0.947	0.956	0.924	0.928
Halomonas mongoliensis (AY962236) sp.	0.935	0.918	0.932	0.937	0.935	0.936	0.933	0.935	0.935	0.95	0.944	0.947	0.949	0.947	0.947	0.847	0.973	0.969	0.956	0.949	0.945	0.947	0.95	0.949	0.966	0.965	0.969	0.961	0.959	0.95	0.949	0.96	0.954	0.952	0.969	0.948	0.942	0.948	0.946	0.937	0.946	0.943	0.956	0.95	0.929	0.95	0.953	0.941	0.948
Halomonas muralis (AJ320530)	0.932	0.914	0.937	0.939	0.95	0.938	0.944	0.943	0.938	0.925	0.928	0.929	0.925	0.929	0.929	0.846	0.944	0.938	0.945	0.927	0.934	0.936	0.929	0.929	0.942	0.938	0.938	0.936	0.946	0.93	0.929	0.95	0.945	0.927	0.945	0.93	0.941	0.932	0.932	0.933	0.932	0.944	0.94	0.935	0.917	0.947	0.953	0.936	0.934
Halomonas pantelleriense (X93493)	0.93	0.913	0.934	0.934	0.933	0.938	0.938	0.933	0.93	0.933	0.932	0.934	0.932	0.934	0.934	0.842	0.951	0.947	0.951	0.935	0.944	0.944	0.936	0.939	0.948	0.945	0.953	0.944	0.95	0.934	0.939	0.953	0.951	0.938	0.955	0.934	0.943	0.933	0.932	0.931	0.932	0.944	0.947	0.936	0.921	0.947	0.954	0.93	0.933
Halomonas qijiaojingensis (HQ832735)	0.941	0.929	0.934	0.938	0.943	0.934	0.943	0.938	0.933	0.937	0.938	0.939	0.936	0.939	0.939	0.848	0.954	0.95	0.95	0.937	0.945	0.95	0.939	0.945	0.955	0.954	0.95	0.948	0.954	0.94	0.945	0.959	0.949	0.947	0.955	0.929	0.932	0.93	0.928	0.929	0.928	0.935	0.943	0.939	0.928	0.943	0.943	0.93	0.929
Halomonas ramblicola (GU726750)	0.945	0.918	0.941	0.944	0.947	0.943	0.943	0.95	0.947	0.924	0.922	0.922	0.924	0.922	0.922	0.843	0.966	0.964	0.962	0.954	0.955	0.956	0.956	0.952	0.964	0.962	0.966	0.959	0.954	0.956	0.952	0.956	0.962	0.953	0.972	0.938	0.932	0.94	0.936	0.935	0.936	0.933	0.953	0.942	0.932	0.953	0.953	0.941	0.94
Halomonas rifensis (HM026177)	0.941	0.921	0.932	0.936	0.941	0.933	0.941	0.936	0.932	0.934	0.932	0.936	0.933	0.936	0.936	0.848	0.948	0.944	0.945	0.929	0.941	0.944	0.931	0.938	0.947	0.949	0.951	0.941	0.953	0.931	0.938	0.956	0.942	0.937	0.954	0.929	0.935	0.933	0.931	0.928	0.931	0.937	0.944	0.941	0.921	0.95	0.954	0.928	0.931
Halomonas saccharevitans (EF144149)	0.929	0.91	0.932	0.938	0.935	0.938	0.929	0.934	0.934	0.948	0.939	0.945	0.947	0.945	0.945	0.839	0.971	0.966	0.966	0.954	0.956	0.962	0.953	0.959	0.965	0.977	0.976	0.965	0.962	0.954	0.959	0.963	0.962	0.962	0.976	0.947	0.94	0.95	0.944	0.947	0.944	0.941	0.959	0.954	0.927	0.949	0.948	0.947	0.944
Halomonas shengliensis (EF121853)	0.94	0.921	0.94	0.946	0.944	0.944	0.94	0.946	0.944	0.938	0.936	0.936	0.938	0.936	0.936	0.845	0.972	0.971	0.962	0.951	0.952	0.955	0.95	0.959	0.966	0.969	0.971	0.965	0.959	0.95	0.959	0.962	0.96	0.959	0.969	0.939	0.94	0.943	0.937	0.935	0.937	0.941	0.959	0.945	0.934	0.953	0.954	0.936	0.938
Halomonas taeanensis (AY671975)	0.923	0.93	0.927	0.935	0.932	0.933	0.927	0.932	0.93	0.952	0.949	0.951	0.952	0.951	0.951	0.846	0.953	0.949	0.956	0.946	0.951	0.956	0.948	0.951	0.95	0.959	0.953	0.952	0.962	0.949	0.951	0.967	0.953	0.953	0.954	0.939	0.933	0.94	0.936	0.935	0.936	0.934	0.944	0.945	0.91	0.933	0.932	0.935	0.933
Halomonas ventosae (AY268080)	0.943	0.922	0.944	0.951	0.947	0.949	0.947	0.947	0.946	0.942	0.935	0.94	0.941	0.94	0.94	0.846	0.983	0.982	0.97	0.956	0.956	0.962	0.956	0.962	0.978	0.98	0.984	0.971	0.972	0.957	0.962	0.975	0.967	0.964	0.985	0.947	0.937	0.947	0.941	0.938	0.941	0.938	0.969	0.95	0.937	0.959	0.956	0.941	0.943
Halomonas xianhensis (EF421176)	0.934	0.915	0.937	0.939	0.95	0.936	0.938	0.937	0.937	0.93	0.928	0.932	0.93	0.932	0.932	0.849	0.949	0.944	0.947	0.933	0.938	0.94	0.933	0.934	0.947	0.944	0.945	0.943	0.947	0.934	0.934	0.949	0.944	0.932	0.947	0.928	0.925	0.929	0.925	0.918	0.925	0.928	0.941	0.928	0.921	0.947	0.956	0.919	0.931
Halomonas xinjiangensis (EU822512)	0.928	0.916	0.931	0.929	0.939	0.929	0.929	0.927	0.928	0.938	0.939	0.94	0.938	0.94	0.94	0.843	0.938	0.934	0.94	0.931	0.934	0.937	0.935	0.928	0.935	0.937	0.938	0.932	0.941	0.936	0.928	0.944	0.938	0.926	0.944	0.928	0.929	0.929	0.93	0.931	0.93	0.932	0.933	0.949	0.909	0.945	0.936	0.928	0.927
Halomonas zincidurans (JQ781698)	0.921	0.897	0.938	0.939	0.947	0.935	0.937	0.942	0.937	0.923	0.92	0.924	0.923	0.924	0.924	0.834	0.931	0.928	0.93	0.923	0.924	0.927	0.924	0.924	0.93	0.929	0.93	0.926	0.927	0.925	0.924	0.932	0.927	0.921	0.934	0.923	0.925	0.927	0.925	0.926	0.926	0.927	0.931	0.937	0.91	0.937	0.934	0.92	0.923
Halotalea alkalilenta (DQ421388)	0.905	0.958	0.915	0.914	0.92	0.916	0.917	0.911	0.911	0.936	0.938	0.936	0.937	0.936	0.936	0.858	0.925	0.922	0.92	0.905	0.916	0.919	0.91	0.914	0.921	0.921	0.922	0.919	0.922	0.91	0.914	0.93	0.917	0.912	0.922	0.904	0.91	0.903	0.901	0.901	0.9	0.91	0.916	0.917	0.896	0.921	0.922	0.904	0.901
Kushneria aurantia (AM941746)	0.913	0.913	0.924	0.928	0.933	0.922	0.926	0.929	0.924	0.905	0.904	0.907	0.905	0.907	0.907	0.848	0.919	0.916	0.922	0.915	0.919	0.919	0.918	0.914	0.916	0.923	0.918	0.913	0.92	0.917	0.914	0.925	0.922	0.912	0.92	0.909	0.91	0.915	0.919	0.909	0.919	0.913	0.91	0.922	0.898	0.919	0.919	0.91	0.914
Kushneria avicenniae (DQ888315)	0.913	0.918	0.928	0.929	0.938	0.926	0.928	0.931	0.927	0.916	0.913	0.917	0.916	0.917	0.917	0.857	0.937	0.929	0.936	0.92	0.927	0.93	0.924	0.931	0.935	0.931	0.932	0.933	0.93	0.922	0.931	0.936	0.933	0.929	0.931	0.922	0.914	0.923	0.924	0.916	0.922	0.916	0.928	0.922	0.902	0.929	0.931	0.919	0.924
Kushneria indalinina (AM941745)	0.915	0.919	0.925	0.925	0.935	0.925	0.922	0.927	0.924	0.921	0.918	0.922	0.921	0.922	0.922	0.857	0.936	0.928	0.934	0.922	0.928	0.929	0.925	0.931	0.932	0.932	0.933	0.933	0.929	0.924	0.931	0.934	0.931	0.929	0.933	0.922	0.914	0.923	0.921	0.914	0.919	0.914	0.926	0.922	0.899	0.925	0.93	0.916	0.924
Kushneria marisflava (AF251143)	0.912	0.917	0.925	0.923	0.934	0.924	0.921	0.925	0.922	0.922	0.921	0.924	0.922	0.924	0.924	0.859	0.934	0.927	0.934	0.92	0.925	0.928	0.923	0.928	0.93	0.931	0.931	0.931	0.931	0.922	0.928	0.937	0.931	0.927	0.93	0.921	0.912	0.919	0.92	0.912	0.919	0.913	0.923	0.919	0.898	0.924	0.929	0.914	0.925
Kushneria sinocarnis (FJ667549)	0.905	0.904	0.92	0.922	0.927	0.919	0.918	0.923	0.92	0.913	0.909	0.914	0.913	0.914	0.914	0.842	0.921	0.913	0.921	0.908	0.914	0.915	0.912	0.916	0.918	0.919	0.914	0.912	0.912	0.91	0.916	0.916	0.918	0.914	0.915	0.901	0.901	0.907	0.905	0.9	0.904	0.903	0.903	0.906	0.9	0.916	0.921	0.898	0.898
Modicisalibacter tunisiensis (DQ641495)	0.947	0.93	0.946	0.95	0.946	0.95	0.943	0.945	0.944	0.937	0.934	0.935	0.937	0.935	0.935	0.858	0.948	0.945	0.94	0.934	0.935	0.936	0.935	0.938	0.943	0.951	0.945	0.941	0.944	0.936	0.938	0.949	0.938	0.941	0.942	0.93	0.929	0.932	0.93	0.925	0.929	0.928	0.944	0.937	0.929	0.942	0.949	0.927	0.925
Pseudomonas aeruginosa (X06684)	0.867	0.862	0.859	0.864	0.869	0.863	0.864	0.865	0.864	0.868	0.873	0.867	0.869	0.867	0.867	0.842	0.879	0.878	0.875	0.866	0.865	0.87	0.868	0.872	0.876	0.88	0.879	0.873	0.882	0.869	0.872	0.888	0.872	0.872	0.879	0.863	0.857	0.864	0.864	0.865	0.864	0.858	0.876	0.873	0.858	0.869	0.873	0.865	0.867
Salinicola halophilus (AJ427626)	0.938	0.925	0.956	0.957	0.957	0.956	0.959	0.951	0.954	0.935	0.934	0.935	0.935	0.935	0.935	0.848	0.944	0.941	0.936	0.932	0.934	0.932	0.936	0.934	0.942	0.943	0.94	0.938	0.947	0.937	0.934	0.956	0.936	0.932	0.941	0.936	0.935	0.938	0.933	0.929	0.933	0.938	0.939	0.941	0.914	0.943	0.945	0.934	0.932
Salinicola peritrichatus (KC005304)	0.941	0.926	0.947	0.95	0.962	0.946	0.955	0.951	0.949	0.932	0.935	0.935	0.932	0.935	0.935	0.846	0.952	0.948	0.948	0.936	0.939	0.941	0.938	0.934	0.949	0.947	0.944	0.942	0.947	0.939	0.934	0.952	0.947	0.936	0.948	0.929	0.929	0.93	0.927	0.929	0.927	0.931	0.944	0.939	0.923	0.95	0.953	0.932	0.931
Salinicola salarius (M229316)	0.935	0.925	0.943	0.944	0.944	0.944	0.946	0.937	0.94	0.945	0.944	0.946	0.944	0.946	0.946	0.849	0.947	0.944	0.932	0.928	0.928	0.929	0.932	0.933	0.946	0.942	0.944	0.94	0.947	0.932	0.933	0.956	0.931	0.935	0.941	0.939	0.94	0.942	0.936	0.93	0.936	0.942	0.941	0.944	0.917	0.937	0.943	0.935	0.935
Salinicola socius (DQ979342)	0.929	0.916	0.933	0.935	0.933	0.934	0.937	0.928	0.931	0.943	0.941	0.942	0.942	0.942	0.942	0.848	0.943	0.939	0.928	0.917	0.919	0.924	0.921	0.929	0.941	0.938	0.938	0.935	0.944	0.922	0.929	0.953	0.925	0.931	0.938	0.937	0.932	0.935	0.932	0.931	0.932	0.934	0.941	0.939	0.911	0.935	0.938	0.935	0.931
Zymobacter palmae (AF21187)	0.903	0.941	0.91	0.91	0.919	0.913	0.913	0.908	0.908	0.934	0.935	0.934	0.935	0.934	0.934	0.862	0.931	0.931	0.92	0.91	0.91	0.913	0.913	0.918	0.926	0.925	0.926	0.926	0.928	0.913	0.918	0.936	0.917	0.917	0.925	0.91	0.903	0.906	0.901	0.895	0.9	0.902	0.92	0.91	0.89	0.922	0.922	0.898	0.904
[truncated: 62 more columns]
