# Supplementary material for: Revealing the Saline Adaptation Strategies of the Halophilic Bacterium Halomonas beimenensis through High-throughput Omics and Transposon Mutagenesis Approaches
Source: Sci Rep. 2017 Oct 12;7:13037. doi: 10.1038/s41598-017-13450-9 (PMC5638851; doi:10.1038/s41598-017-13450-9)
Supplement: Supplementary file 3 — Supplementary Table 2 [file 41598_2017_13450_MOESM3_ESM.xlsx]

## Sheet: up-regulation (>2)
Supplementary Table S2. The differential expressed genes of Halomonas Beimenensis under 5% and 20% NaCl condition.
NTU111_ID	Annotation	COG function name	5%NaCl_fpkm	20%NaCl_fpkm	20%/5%_fpkm	20%/5%_fpkm_log2foldchange
BEI_2782	mobile element protein	Mobilome: prophages, transposons	3.27608e-08	5.80262e-05	1771.21	10.7905
BEI_3421	large subunit ribosomal protein L30	Translation, ribosomal structure and biogenesis	78.7365	6533.41	82.9782	6.37466
BEI_3570	molybdopterin molybdenumtransferase	Coenzyme transport and metabolism	15.5374	914.153	58.8356	5.87862
BEI_3700	flagellar basal-body rod protein FlgC	Cell motility	4.4318	246.028	55.5142	5.79478
BEI_0791	electron transfer flavoprotein, beta subunit	Energy production and conversion	1.03967	52.2686	50.2745	5.65175
BEI_0021	hypothetical protein	unassigned	13.5905	558.209	41.0734	5.36013
BEI_3694	flagellar P-ring protein FlgI	Cell motility	3.03949	116.001	38.1648	5.25417
BEI_1245	large subunit ribosomal protein L32	Translation, ribosomal structure and biogenesis	73.5455	2793.82	37.9877	5.24746
BEI_3677	flagellar M-ring protein FliF	Cell motility	1.74664	65.4913	37.4957	5.22865
BEI_3697	flagellar basal-body rod protein FlgF	Cell motility	6.40337	226.681	35.4003	5.14569
BEI_3571	molybdenum cofactor biosynthesis protein MoaB	Coenzyme transport and metabolism	34.242	1147.49	33.5113	5.06657
BEI_3575	respiratory nitrate reductase beta chain	Energy production and conversion	65.7269	2182.01	33.1982	5.05303
BEI_0262	ectoine hydroxylase	Secondary metabolites biosynthesis, transport and catabolism	27.1218	889.233	32.7867	5.03504
BEI_3569	nitric oxide -responding transcriptional regulator Dnr (Crp/Fnr family)	Signal transduction mechanisms	23.2156	739.231	31.842	4.99286
BEI_3696	flagellar basal-body rod protein FlgG	Cell motility	8.16407	247.989	30.3757	4.92485
BEI_3576	respiratory nitrate reductase alpha chain	Energy production and conversion	82.4082	2333.94	28.3217	4.82384
BEI_3693	flagellar protein FlgJ	Cell motility	3.35811	94.4576	28.1282	4.81395
BEI_3574	respiratory nitrate reductase delta chain	Energy production and conversion	89.2191	2398.94	26.8882	4.7489
BEI_3573	respiratory nitrate reductase gamma chain	Energy production and conversion	85.4233	2273.97	26.62	4.73444
BEI_3695	flagellar L-ring protein FlgH	Cell motility	6.11658	156.982	25.6651	4.68174
BEI_3678	flagellar motor switch protein FliG	Cell motility	3.5107	82.2008	23.4144	4.54932
BEI_3666	methyl-accepting chemotaxis protein I (serine chemoreceptor protein)	Cell motility	0.884984	18.7917	21.234	4.4083
BEI_3572	peptidyl-prolyl cis-trans isomerase PpiD	Posttranslational modification, protein turnover, chaperones	95.645	1955.85	20.449	4.35396
BEI_3581	nitrate/nitrite transporter	Inorganic ion transport and metabolism	72.876	1400.23	19.2139	4.26408
BEI_3682	flagellar hook-length control protein FliK	Cell motility	6.91902	122.425	17.694	4.14519
BEI_3676	flagellar hook-basal body complex protein FliE	Cell motility	12.6598	222.127	17.546	4.13307
BEI_0877	hypothetical protein	unassigned	4.19551	72.9565	17.3892	4.12012
BEI_3634	flagellar biosynthesis protein FlhF	Cell motility	5.82817	100.839	17.3021	4.11287
BEI_2107	protein yceI precursor	General function prediction only	135.303	2331.01	17.2281	4.1067
BEI_3698	flagellar hook protein FlgE	Cell motility	13.531	230.596	17.042	4.09102
BEI_1344	methyl-accepting chemotaxis protein I	Signal transduction mechanisms	32.1616	534.693	16.6252	4.0553
BEI_0156	pyruvate kinase	Carbohydrate transport and metabolism	32.0543	524.448	16.3612	4.03221
BEI_2630	hypothetical protein	unassigned	69.7912	1136.6	16.2857	4.02554
BEI_3584	nitric oxide reductase activation protein NorE	Energy production and conversion	5.20562	84.1084	16.1572	4.01411
BEI_3684	flagellar motor switch protein FliM	Cell motility	7.72561	120.794	15.6356	3.96676
BEI_1688	hypothetical protein	unassigned	4.27186	66.3849	15.5401	3.95792
BEI_3668	diguanylate cyclase	Signal transduction mechanisms	42.4259	657.007	15.486	3.95289
BEI_2341	hypothetical protein	unassigned	25.359	389.572	15.3623	3.94132
BEI_2837	hypothetical protein	unassigned	18.9605	280.518	14.7948	3.88702
BEI_2911	2-dehydro-3-deoxyphosphogluconate aldolase	Carbohydrate transport and metabolism	30.2464	438.552	14.4993	3.85791
BEI_3701	flagellar basal-body rod protein FlgB	Cell motility	21.777	313.821	14.4106	3.84906
BEI_3264	transcriptional regulator, MerR family	Transcription	116.412	1666.44	14.3151	3.83946
BEI_3589	nitric-oxide reductase subunit B	Inorganic ion transport and metabolism	7.54512	107.698	14.2739	3.83531
BEI_0962	hypothetical protein	unassigned	165.337	2249.45	13.6052	3.76609
BEI_3639	methyl-accepting chemotaxis protein I (serine chemoreceptor protein)	Cell motility	2.85867	38.42	13.4398	3.74844
BEI_2929	quinol monooxygenase	Energy production and conversion	30.0923	393.576	13.0789	3.70917
BEI_2018	ABC-type sugar transport system, permease component	Carbohydrate transport and metabolism	3.54383	46.0935	13.0067	3.70118
BEI_3265	lead, cadmium, zinc and mercury transporting ATPase	Inorganic ion transport and metabolism	49.3501	639.422	12.9569	3.69564
BEI_3683	flagellar basal body-associated protein FliL	Cell motility	11.2613	143.816	12.7708	3.67477
BEI_2108	cytochrome b561	Energy production and conversion	151.727	1937.37	12.7688	3.67455
BEI_3240	large subunit ribosomal protein L33	Translation, ribosomal structure and biogenesis	42.9584	543.645	12.6552	3.66165
BEI_3680	flagellum-specific ATP synthase FliI	Cell motility	14.4761	180.008	12.4348	3.63631
BEI_1680	dTDP-4-dehydrorhamnose 3,5-epimerase	Cell wall/membrane/envelope biogenesis	26.2044	324.754	12.3931	3.63147
BEI_3609	coproporphyrinogen III oxidase, oxygen-independent	Coenzyme transport and metabolism	103.017	1259.95	12.2305	3.61241
BEI_3590	nitric oxide reductase subunit C	Energy production and conversion	14.7462	180.276	12.2253	3.61179
BEI_2617	transcriptional regulator, IclR family	Signal transduction mechanisms	23.0704	277.175	12.0143	3.58668
BEI_0831	molecular chaperone HtpG	Posttranslational modification, protein turnover, chaperones	113.692	1364.43	12.0011	3.58509
BEI_3568	uncharacterized protein, contains metal-binding DGC domain	Function unknown	59.7667	716.707	11.9917	3.58397
BEI_3585	hypothetical protein	unassigned	6.00895	71.5968	11.915	3.57471
BEI_3699	flagellar basal-body rod modification protein FlgD	Cell motility	15.997	188.501	11.7836	3.5587
BEI_3706	formate-tetrahydrofolate ligase	Nucleotide transport and metabolism	49.0159	573.208	11.6943	3.54774
BEI_3595	nitric oxide dioxygenase	Energy production and conversion	7.50326	87.511	11.6631	3.54388
BEI_2126	rieske (2Fe-2S) protein	Inorganic ion transport and metabolism	1.03862	12.0231	11.5761	3.53307
BEI_0790	electron transfer flavoprotein, alpha subunit	Energy production and conversion	9.83324	113.05	11.4968	3.52316
BEI_1566	putative secreted protein	Function unknown	30.4893	344.315	11.293	3.49736
BEI_3692	flagellar hook-associated protein FlgK	Cell motility	9.65493	108.761	11.2648	3.49375
BEI_2724	ABC-type Fe3+-hydroxamate transport system, periplasmic component	Inorganic ion transport and metabolism	4.22359	47.0972	11.151	3.4791
BEI_3687	flagellar biosynthesis protein FliP	Cell motility	5.40585	59.9282	11.0858	3.47064
BEI_0323	gamma-glutamyl-gamma-aminobutyraldehyde dehydrogenase	Energy production and conversion	2.79588	30.0998	10.7658	3.42838
BEI_1569	3-hydroxyacyl-CoA dehydrogenase	Lipid transport and metabolism	8.66431	90.0932	10.3982	3.37826
BEI_3640	chemotaxis response regulator protein-glutamate methylesterase CheB	Cell motility	1.92274	19.9818	10.3924	3.37745
BEI_0934	hydrolase of the alpha/beta superfamily	Signal transduction mechanisms	0.653223	6.78816	10.3918	3.37737
BEI_2912	6-phosphogluconolactonase	Carbohydrate transport and metabolism	34.0383	353.136	10.3747	3.37499
BEI_2725	ABC-type Fe3+-siderophore transport system, permease component	Inorganic ion transport and metabolism	3.20294	32.4132	10.1198	3.33912
BEI_3685	flagellar motor switch protein FliN	Cell motility	18.7279	189.388	10.1127	3.33809
BEI_3418	large subunit ribosomal protein L36	Translation, ribosomal structure and biogenesis	4.58307	45.8391	10.0018	3.32219
BEI_1515	catechol 1,2-dioxygenase	Secondary metabolites biosynthesis, transport and catabolism	27.7986	274.462	9.87325	3.30352
BEI_3127	gamma-butyrobetaine,2-oxoglutarate dioxygenase	Secondary metabolites biosynthesis, transport and catabolism	9.18076	89.6612	9.7662	3.2878
BEI_3391	ATP-dependent helicase HepA	Transcription	22.8822	222.405	9.71958	3.28089
BEI_1136	quinone-dependent oxidoreductase domain	Amino acid transport and metabolism	33.3331	323.847	9.71548	3.28029
BEI_2902	glucokinase	Carbohydrate transport and metabolism	42.0452	406.805	9.67544	3.27433
BEI_3588	nitric oxide reductase activation protein NorQ	General function prediction only	10.8027	102.938	9.52889	3.25231
BEI_0488	succinylglutamic semialdehyde dehydrogenase	Energy production and conversion	3.89951	37.0345	9.4972	3.2475
BEI_2413	hypothetical protein	unassigned	2.71168	25.6549	9.46088	3.24198
BEI_1471	proline racemase	Amino acid transport and metabolism	68.193	644.069	9.44479	3.23952
BEI_1514	muconolactone isomerase	Secondary metabolites biosynthesis, transport and catabolism	21.2268	199.253	9.38683	3.23064
BEI_2754	glycine betaine ABC transport system, glycine betaine-binding protein OpuAC	Amino acid transport and metabolism	693.47	6451.26	9.30286	3.21767
BEI_0157	nAD-dependent glyceraldehyde-3-phosphate dehydrogenase	Carbohydrate transport and metabolism	147.149	1339.51	9.10307	3.18635
BEI_0794	glutathione-independent formaldehyde dehydrogenase	Amino acid transport and metabolism	18.3671	166.747	9.07854	3.18246
BEI_3681	flagellar protein FliJ	Cell motility	16.0413	144.819	9.02787	3.17439
BEI_2035	glycerol-3-phosphate dehydrogenase	Energy production and conversion	27.5494	243.035	8.8218	3.14107
BEI_3673	aerotaxis sensor receptor protein	Cell motility	19.9854	173.706	8.69163	3.11963
BEI_0200	hypothetical protein	unassigned	12.3045	105.774	8.59641	3.10373
BEI_2737	ABC-type Fe3+-hydroxamate transport system, periplasmic component	Inorganic ion transport and metabolism	5.6288	48.1876	8.56091	3.09776
BEI_2736	ferric hydroxamate ABC transporter, ATP-binding protein FhuC	Inorganic ion transport and metabolism	16.0721	137.305	8.54307	3.09475
BEI_2913	glucose-6-phosphate 1-dehydrogenase	Carbohydrate transport and metabolism	49.6426	420.786	8.47631	3.08344
BEI_3441	translation elongation factor EF-Tu	Translation, ribosomal structure and biogenesis	1487.87	12359.2	8.30662	3.05426
BEI_3644	methyl-accepting chemotaxis protein I	Signal transduction mechanisms	6.71708	55.7606	8.30132	3.05334
BEI_2901	phosphogluconate dehydratase	Amino acid transport and metabolism	72.7784	597.884	8.21513	3.03828
BEI_3633	hypothetical protein	unassigned	18.8113	153.873	8.17983	3.03207
BEI_2498	succinyl-CoA synthetase alpha subunit	Energy production and conversion	547.572	4467.44	8.15862	3.02833
BEI_2930	putative ring-cleaving dioxygenase	Secondary metabolites biosynthesis, transport and catabolism	22.9424	184.38	8.03663	3.00659
BEI_3600	collagenase-like protease, PrtC family	Posttranslational modification, protein turnover, chaperones	49.9307	397.213	7.95529	2.99191
BEI_2583	hypothetical protein	unassigned	7.38689	58.4818	7.91697	2.98495
BEI_0788	2,4-dienoyl-CoA reductase	Energy production and conversion	13.8328	109.083	7.88588	2.97927
BEI_1312	putative amidohydrolase	General function prediction only	23.5778	185.41	7.86377	2.97522
BEI_0741	hypothetical protein	unassigned	55.1515	427.362	7.74888	2.95399
BEI_2812	diguanylate cyclase	Signal transduction mechanisms	35.4567	273.579	7.71586	2.94783
BEI_2727	vitamin B12 ABC transporter, ATPase component BtuD	Inorganic ion transport and metabolism	3.26181	23.8693	7.31782	2.87141
BEI_3702	flagella basal body P-ring formation protein FlgA	Cell motility	9.52206	68.6654	7.21119	2.85024
BEI_2904	aldo/keto reductase	General function prediction only	30.5028	219.058	7.18157	2.8443
BEI_1313	histone acetyltransferase HPA2 and related acetyltransferases	Transcription	30.4665	218.237	7.16319	2.8406
BEI_2499	succinyl-CoA synthetase beta subunit	Energy production and conversion	534.736	3773.97	7.05763	2.81918
BEI_0787	putative hydrocarbon binding protein (contains V4R domain)	General function prediction only	14.5457	101.384	6.97001	2.80116
BEI_3686	flagellar biosynthesis protein FliO	Cell motility	23.9506	165.255	6.89982	2.78656
BEI_1679	glucose-1-phosphate thymidylyltransferase	Cell wall/membrane/envelope biogenesis	73.0148	499.896	6.8465	2.77537
BEI_1568	choline/glycine/proline betaine transport protein	Cell wall/membrane/envelope biogenesis	6.50035	44.2667	6.80989	2.76763
BEI_2031	methionine-(R)-sulfoxide reductase, contains GAF domain	Defense mechanisms	32.3308	218.674	6.76365	2.7578
BEI_0719	small subunit ribosomal protein S18	Translation, ribosomal structure and biogenesis	278.42	1875.86	6.73751	2.75221
BEI_1387	glyoxalase family protein	Secondary metabolites biosynthesis, transport and catabolism	5.21996	34.8311	6.67267	2.73826
BEI_2020	glycerol-3-phosphate ABC transporter, ATP-binding protein	Carbohydrate transport and metabolism	10.9487	72.8632	6.65498	2.73443
BEI_1494	heat shock protein 60 family co-chaperone GroES	Posttranslational modification, protein turnover, chaperones	658.846	4378.53	6.64575	2.73243
BEI_1062	adenosylcobinamide kinase/Adenosylcobinamide-phosphate guanylyltransferase	Coenzyme transport and metabolism	12.5355	83.0919	6.62852	2.72869
BEI_3636	flagellar biosynthesis protein FlhB	Cell motility	18.7922	124.357	6.61746	2.72628
BEI_1128	putative ester cyclase	General function prediction only	30.272	200.273	6.61578	2.72591
BEI_1533	ThiJ/PfpI family protein	General function prediction only	35.9907	237.339	6.59444	2.72125
BEI_2019	glycerol-3-phosphate ABC transporter, permease protein UgpA	Carbohydrate transport and metabolism	9.91303	64.9743	6.55443	2.71247
BEI_0318	hypothetical protein	unassigned	20.612	134.905	6.54499	2.71039
BEI_0187	small subunit ribosomal protein S15	Translation, ribosomal structure and biogenesis	396.996	2595.32	6.5374	2.70872
BEI_3346	large subunit ribosomal protein L27	Translation, ribosomal structure and biogenesis	1245.44	8123.48	6.5226	2.70545
BEI_3177	ATP-dependent hsl protease ATP-binding subunit HslU	Posttranslational modification, protein turnover, chaperones	84.0509	538.818	6.41062	2.68046
BEI_1493	heat shock protein 60 family chaperone GroEL	Posttranslational modification, protein turnover, chaperones	1163.85	7430.79	6.38468	2.67461
BEI_3577	nitrate/nitrite transporter	Inorganic ion transport and metabolism	51.1177	326.334	6.38397	2.67445
BEI_2905	ribokinase	Carbohydrate transport and metabolism	31.7451	202.432	6.3768	2.67283
BEI_0803	sarcosine oxidase beta subunit	Amino acid transport and metabolism	25.3032	161.189	6.37031	2.67136
BEI_2998	TRAP transporter solute receptor, TAXI family precursor	General function prediction only	303.906	1935.24	6.36791	2.67082
BEI_3422	small subunit ribosomal protein S5	Translation, ribosomal structure and biogenesis	679.913	4320.31	6.35422	2.66771
BEI_0720	hypothetical protein	unassigned	525.483	3335.96	6.34838	2.66639
BEI_3628	diguanylate cyclase	Signal transduction mechanisms	2.10956	13.382	6.34352	2.66528
BEI_3420	large subunit ribosomal protein L15	Translation, ribosomal structure and biogenesis	862.316	5443.41	6.31254	2.65822
BEI_1513	muconate cycloisomerase	Cell wall/membrane/envelope biogenesis	19.1897	121.104	6.3109	2.65785
BEI_0883	sodium/hydrogen exchanger	Inorganic ion transport and metabolism	25.3138	158.316	6.25413	2.64481
BEI_0789	putative L-lactate dehydrogenase, Iron-sulfur cluster-binding subunit YkgF	Energy production and conversion	12.7422	78.7163	6.17759	2.62704
BEI_3371	methylmalonate-semialdehyde dehydrogenase	Energy production and conversion	24.0071	147.93	6.16191	2.62338
BEI_2129	choline dehydrogenase	Lipid transport and metabolism	1.51224	9.18115	6.07123	2.60199
BEI_2340	hypothetical protein	unassigned	111.165	674.041	6.06342	2.60013
BEI_2726	ABC-type Fe3+-siderophore transport system, permease component	Inorganic ion transport and metabolism	3.49496	20.9979	6.00805	2.5869
BEI_3679	flagellar assembly protein FliH	Cell motility	68.1831	407.868	5.98195	2.58062
BEI_2718	vibrioferrin ligase/carboxylase protein PvsA	Nucleotide transport and metabolism	6.12196	36.5299	5.96704	2.57701
BEI_1093	large subunit ribosomal protein L25	Translation, ribosomal structure and biogenesis	667.023	3969.04	5.95038	2.57298
BEI_3426	small subunit ribosomal protein S14	Translation, ribosomal structure and biogenesis	616.106	3658.37	5.93788	2.56995
BEI_1815	putative oxidoreductase involved in sulfite reduction	Function unknown	172.272	1016.51	5.90063	2.56087
BEI_3241	large subunit ribosomal protein L28	Translation, ribosomal structure and biogenesis	570.37	3320.79	5.82217	2.54156
BEI_2398	CBS domain	Signal transduction mechanisms	26.2652	150.501	5.73004	2.51855
BEI_3655	flagellar cap protein FliD	Cell motility	11.5046	65.6488	5.70632	2.51256
BEI_2549	ectoine hydroxylase	Secondary metabolites biosynthesis, transport and catabolism	67.7091	385.759	5.6973	2.51028
BEI_0612	hypothetical protein	unassigned	309.366	1756.63	5.67817	2.50543
BEI_0165	heat shock protein GrpE	Posttranslational modification, protein turnover, chaperones	112.132	635.895	5.67095	2.50359
BEI_2719	vibrioferrin amide bond forming protein PvsB	Inorganic ion transport and metabolism	4.94456	28.014	5.66562	2.50223
BEI_3237	hypothetical protein	unassigned	26.8015	151.651	5.65829	2.50037
BEI_2611	thymidine phosphorylase	Nucleotide transport and metabolism	25.6292	144.321	5.6311	2.49342
BEI_2329	copper resistance protein B	Inorganic ion transport and metabolism	3.75894	21.1602	5.6293	2.49296
BEI_3423	large subunit ribosomal protein L18	Translation, ribosomal structure and biogenesis	657.534	3677.68	5.59314	2.48366
BEI_2021	ABC transporter, ATP-binding protein	Carbohydrate transport and metabolism	14.2826	79.7867	5.58627	2.48189
BEI_0189	integral membrane transport protein	Carbohydrate transport and metabolism	33.4702	185.743	5.54951	2.47236
BEI_3448	large subunit ribosomal protein L10	Translation, ribosomal structure and biogenesis	1115.07	6181.05	5.54318	2.47071
BEI_1044	DNA-directed RNA polymerase	Transcription	1.8759	10.3759	5.53118	2.46759
BEI_2903	aldose 1-epimerase	Carbohydrate transport and metabolism	69.7348	384.083	5.50777	2.46147
BEI_0623	putative lipoprotein YbaY	Function unknown	37.6347	206.322	5.48223	2.45476
BEI_3352	TRAP-type C4-dicarboxylate transport system, periplasmic component	Carbohydrate transport and metabolism	12.5157	67.8129	5.41821	2.43782
BEI_1092	peptidyl-tRNA hydrolase	Translation, ribosomal structure and biogenesis	57.1286	309.3	5.4141	2.43672
BEI_1516	benzoate 1,2-dioxygenase alpha subunit	Inorganic ion transport and metabolism	50.0376	267.13	5.33858	2.41646
BEI_0167	chaperone protein DnaJ with C-terminal Zn finger domain	Posttranslational modification, protein turnover, chaperones	203.05	1075.3	5.29572	2.40483
BEI_3424	large subunit ribosomal protein L6	Translation, ribosomal structure and biogenesis	829.649	4369.57	5.26677	2.39692
BEI_3442	translation elongation factor EF-G	Translation, ribosomal structure and biogenesis	883.159	4649.8	5.26496	2.39642
BEI_3419	protein translocase subunit SecY	Intracellular trafficking, secretion, and vesicular transport	698.119	3661.76	5.24518	2.39099
BEI_2441	NAD-specific glutamate dehydrogenase, large form	Amino acid transport and metabolism	254.646	1330.02	5.22301	2.38488
BEI_3632	flagellar protein FlhE	unassigned	6.84057	35.5087	5.1909	2.37598
BEI_1678	dTDP-4-dehydrorhamnose reductase	Cell wall/membrane/envelope biogenesis	74.3531	385.556	5.18547	2.37447
BEI_3601	collagenase-like protease, PrtC family	Posttranslational modification, protein turnover, chaperones	62.1169	320.89	5.16591	2.36902
BEI_3110	alkyl hydroperoxide reductase subunit C-like protein	Defense mechanisms	384.995	1985.26	5.15658	2.36641
BEI_2686	hypothetical protein	unassigned	20.9776	107.778	5.13778	2.36115
BEI_2738	ABC-type Fe3+-siderophore transport system, permease component	Inorganic ion transport and metabolism	9.14542	46.5813	5.0934	2.34863
BEI_1686	glycosyltransferase involved in cell wall bisynthesis	Cell wall/membrane/envelope biogenesis	36.9554	187.063	5.06185	2.33966
BEI_3645	purine-binding chemotaxis protein CheW	Cell motility	13.3357	66.9517	5.02049	2.32783
BEI_0804	sarcosine oxidase delta subunit	Amino acid transport and metabolism	21.5773	108.09	5.0094	2.32464
BEI_3646	signal transduction histidine kinase CheA	Signal transduction mechanisms	8.0459	39.8749	4.95593	2.30916
BEI_1518	benzoate 1,2-dioxygenase, ferredoxin reductase component	Energy production and conversion	60.9125	300.284	4.92976	2.30152
BEI_0457	mobile element protein	Mobilome: prophages, transposons	5.17932	25.4648	4.91662	2.29767
BEI_3408	inner membrane transport protein YajR	Carbohydrate transport and metabolism	126.803	623.045	4.91347	2.29674
BEI_0253	mobile element protein	Mobilome: prophages, transposons	5.45096	26.7734	4.91169	2.29622
BEI_1004	proline dehydrogenase	Amino acid transport and metabolism	379.262	1857.86	4.89862	2.29238
BEI_0306	amidohydrolase	Nucleotide transport and metabolism	3.75657	18.402	4.89861	2.29237
BEI_3430	small subunit ribosomal protein S17	Translation, ribosomal structure and biogenesis	588.083	2848	4.84286	2.27586
BEI_1519	1,2-dihydroxycyclohexa-3,5-diene-1-carboxylate dehydrogenase	Lipid transport and metabolism	46.2034	223.324	4.8335	2.27307
BEI_0570	muconolactone isomerase	Secondary metabolites biosynthesis, transport and catabolism	163.624	789.817	4.82702	2.27113
BEI_3427	large subunit ribosomal protein L5	Translation, ribosomal structure and biogenesis	862.556	4161.9	4.82507	2.27055
BEI_2094	chromosome segregation ATPase	Cell cycle control, cell division, chromosome partitioning	99.9551	481.248	4.81464	2.26743
BEI_2226	phosphoribosylaminoimidazolecarboxamide formyltransferase / IMP cyclohydrolase	Nucleotide transport and metabolism	163.951	785.385	4.79036	2.26014
BEI_0675	dihydrolipoamide acetyltransferase component of pyruvate dehydrogenase complex	Energy production and conversion	173.01	823.749	4.76127	2.25135
BEI_0310	putative membrane protein	Function unknown	3.50046	16.6113	4.74545	2.24655
BEI_1486	enamine deaminase RidA, house cleaning of reactive enamine intermediates, YjgF/YER057c/UK114 family	Defense mechanisms	26.8867	127.544	4.74377	2.24603
BEI_3058	aminomethyltransferase	Amino acid transport and metabolism	62.7242	296.813	4.73203	2.24246
BEI_3449	large subunit ribosomal protein L1	Translation, ribosomal structure and biogenesis	896.747	4239.63	4.72779	2.24117
BEI_2086	4-hydroxyphenylpyruvate dioxygenase	Amino acid transport and metabolism	520.371	2456.99	4.72161	2.23928
BEI_2323	hypothetical protein	unassigned	4.98073	23.4689	4.71194	2.23632
BEI_3654	flagellar biosynthesis protein FliS	Cell motility	40.2208	189.366	4.70815	2.23516
BEI_0721	large subunit ribosomal protein L9	Translation, ribosomal structure and biogenesis	705.896	3317.61	4.69985	2.23262
BEI_0259	ornithine cyclodeaminase	Amino acid transport and metabolism	4.68669	21.8878	4.6702	2.22349
BEI_2372	mobile element protein	Mobilome: prophages, transposons	32.6951	151.243	4.62586	2.20972
BEI_3139	heme exporter protein D	unassigned	45.5121	208.975	4.59163	2.19901
BEI_1664	hypothetical protein	unassigned	58.8482	268.908	4.56952	2.19204
BEI_0801	hypothetical protein	unassigned	15.188	69.2833	4.56171	2.18957
BEI_3602	ribonucleotide reductase of class III, activating protein	Posttranslational modification, protein turnover, chaperones	42.6437	193.817	4.54504	2.18429
BEI_3176	ATP-dependent protease HslV	Posttranslational modification, protein turnover, chaperones	162	735.543	4.54039	2.18282
BEI_2397	putative ATP-binding protein	General function prediction only	26.9373	120.843	4.48608	2.16546
BEI_1472	alcohol dehydrogenase	Energy production and conversion	152.491	684.037	4.48574	2.16535
BEI_3520	hypothetical protein	unassigned	15.5213	69.4903	4.47708	2.16256
BEI_2472	hypothetical protein	unassigned	101.484	454.248	4.47605	2.16223
BEI_2291	hypothetical protein	General function prediction only	23.5099	104.303	4.43654	2.14944
BEI_0571	catechol 1,2-dioxygenase	Secondary metabolites biosynthesis, transport and catabolism	180.003	795.731	4.42065	2.14426
BEI_2721	vibrioferrin amide bond forming protein PvsD	Inorganic ion transport and metabolism	3.61248	15.8737	4.39414	2.13558
BEI_2033	glycerol kinase	Energy production and conversion	32.4452	142.568	4.39413	2.13558
BEI_0651	substrate-binding region of ABC-type glycine betaine transport system	Amino acid transport and metabolism	13.5128	58.8804	4.35738	2.12346
BEI_3631	RNA polymerase sigma factor for flagellar operon	Transcription	14.2937	62.2498	4.35506	2.12269
BEI_1003	proline/sodium symporter PutP	Amino acid transport and metabolism	298.236	1293.57	4.33741	2.11684
BEI_3583	putative membrane protein	Function unknown	79.3494	343.786	4.33256	2.11522
BEI_1064	adenosylcobinamide kinase/Adenosylcobinamide-phosphate guanylyltransferase	Coenzyme transport and metabolism	30.842	132.838	4.30706	2.1067
BEI_0593	sodium-dependent transporter	General function prediction only	13.6682	58.7634	4.29929	2.1041
BEI_3528	CRISPR-associated protein, Cse4 family	Defense mechanisms	109.795	469.509	4.27625	2.09635
BEI_1851	superoxide dismutase, Fe-Mn family	Inorganic ion transport and metabolism	1029.87	4390.35	4.26301	2.09187
BEI_0931	methylmalonate-semialdehyde dehydrogenase	Energy production and conversion	28.5238	121.589	4.26272	2.09177
BEI_3417	small subunit ribosomal protein S13	Translation, ribosomal structure and biogenesis	509.671	2172.32	4.26221	2.0916
BEI_2723	2,4-dihydroxyhept-2-ene-1,7-dioic acid aldolase	Carbohydrate transport and metabolism	3.75452	15.9903	4.25894	2.0905
BEI_0569	muconate cycloisomerase	Cell wall/membrane/envelope biogenesis	161.01	685.605	4.25817	2.09023
BEI_1570	3-hydroxyacyl-CoA dehydrogenase	Lipid transport and metabolism	29.0183	123.323	4.24984	2.08741
BEI_0304	ribose ABC transport system, ATP-binding protein RbsA	Carbohydrate transport and metabolism	3.08658	13.0825	4.23853	2.08356
BEI_1687	hypothetical protein	unassigned	46.4877	196.873	4.23495	2.08235
BEI_2183	hypothetical protein	unassigned	10.242	43.062	4.20446	2.07192
BEI_1677	membrane protein involved in the export of O-antigen and teichoic acid	Cell wall/membrane/envelope biogenesis	43.2584	181.846	4.20371	2.07166
BEI_2395	5-methylcytosine-specific restriction related enzyme	Defense mechanisms	19.6351	82.4936	4.20133	2.07085
BEI_3425	small subunit ribosomal protein S8	Translation, ribosomal structure and biogenesis	516.892	2168.33	4.19494	2.06865
BEI_2030	methionine ABC transporter substrate-binding protein	Inorganic ion transport and metabolism	175.037	733.019	4.18778	2.06619
BEI_3156	ferredoxin	Nucleotide transport and metabolism	229.978	962.407	4.18477	2.06515
BEI_1447	hypothetical protein	unassigned	84.0405	351.538	4.18296	2.06452
BEI_3204	ribonuclease HII	Replication, recombination and repair	54.7063	228.757	4.18155	2.06404
BEI_1911	glycine dehydrogenase	Amino acid transport and metabolism	228.284	952.783	4.17368	2.06132
BEI_0805	sarcosine oxidase alpha subunit	Lipid transport and metabolism	36.818	153.638	4.1729	2.06105
BEI_3230	alkyl hydroperoxide reductase subunit C-like protein	Defense mechanisms	1237.16	5159.43	4.17037	2.06018
BEI_3635	flagellar biosynthesis protein FlhA	Cell motility	19.6746	82.0473	4.17022	2.06012
BEI_2816	outer membrane protein (porin)	Cell wall/membrane/envelope biogenesis	2393.36	9937.72	4.15221	2.05388
BEI_0533	bacterioferritin	Inorganic ion transport and metabolism	164.836	683.099	4.14411	2.05106
BEI_3641	chemotaxis protein methyltransferase CheR	Cell motility	5.28243	21.8896	4.14385	2.05097
BEI_0637	isoaspartyl aminopeptidase / Asp-X dipeptidase	Nucleotide transport and metabolism	14.5853	60.2774	4.13274	2.0471
BEI_3582	nitrate/nitrite transporter	Inorganic ion transport and metabolism	463.936	1913.31	4.12409	2.04407
BEI_2604	transaldolase	Carbohydrate transport and metabolism	1.88047	7.71885	4.10474	2.03729
BEI_2658	uroporphyrinogen-III methyltransferase	Coenzyme transport and metabolism	3.19559	13.1065	4.10144	2.03613
BEI_3406	dTDP-4-dehydrorhamnose reductase	Cell wall/membrane/envelope biogenesis	200.899	818.499	4.07418	2.02651
BEI_3459	putative L-lactate dehydrogenase, hypothetical protein subunit	Energy production and conversion	31.5837	128	4.05274	2.0189
BEI_2396	hypothetical protein	unassigned	27.3197	110.439	4.04249	2.01524
BEI_2763	nucleotide-binding universal stress protein, UspA family	Signal transduction mechanisms	113.28	457.315	4.03704	2.0133
BEI_3428	large subunit ribosomal protein L24	Translation, ribosomal structure and biogenesis	827.255	3339.48	4.03682	2.01322
BEI_0568	anthranilate 1,2-dioxygenase reductase component	Energy production and conversion	233.768	939.203	4.01767	2.00636
BEI_0718	small subunit ribosomal protein S6	Translation, ribosomal structure and biogenesis	383.134	1537.27	4.01236	2.00445
BEI_2500	dihydrolipoamide dehydrogenase	Energy production and conversion	645.472	2588.72	4.01059	2.00381
BEI_2473	succinate-semialdehyde dehydrogenase [NAD(P)+]	Energy production and conversion	80.6319	323.381	4.01059	2.00381
BEI_0674	pyruvate dehydrogenase E1 component	Energy production and conversion	246.391	986.577	4.00411	2.00148
BEI_0638	arginine/ornithine transport system substrate-binding protein	Amino acid transport and metabolism	97.6116	390.658	4.00217	2.00078

## Sheet: down-regulation (<-2)
Supplementary Table S2. The differential expressed genes of Halomonas Beimenensis under 5% and 20% NaCl condition
NTU111_ID	Annotation	COG function name	5%NaCl_fpkm	20%NaCl_fpkm	20%/5%_fpkm	20%/5%_fpkm_log2foldchange
BEI_2706	hypothetical protein	unassigned	16.5667	4.88195e-15	2.94685e-16	-51.5917
BEI_2713	zona occludens toxin, predicted ATPase	General function prediction only	1.82552	3.6672e-15	2.00885e-15	-48.8226
BEI_2379	mobile element protein	Function unknown	0.687953	4.67361e-09	6.7935e-09	-27.1332
BEI_0688	acetate permease ActP (cation/acetate symporter)	Energy production and conversion	2738.13	7.86083	0.00287087	-8.4443
BEI_2464	isocitrate lyase	Energy production and conversion	9777.43	45.4489	0.00464834	-7.74907
BEI_1783	hypothetical protein	unassigned	39085.9	239.106	0.00611744	-7.35286
BEI_0968	permease of the drug/metabolite transporter (DMT) superfamily	Carbohydrate transport and metabolism	2190.66	14.4004	0.00657355	-7.24911
BEI_0777	leucine-, isoleucine-, valine-, threonine-, and alanine-binding protein	Amino acid transport and metabolism	2884.33	21.5354	0.00746634	-7.06538
BEI_1804	histone deacetylase and acetoin utilization protein	Chromatin structure and dynamics	1140.01	8.56881	0.00751642	-7.05574
BEI_0778	high-affinity branched-chain amino acid transport system permease protein LivH	Amino acid transport and metabolism	1194.48	10.938	0.00915712	-6.77089
BEI_0531	autotransporter translocation and assembly factor TamB	Intracellular trafficking, secretion, and vesicular transport	3622.51	42.6776	0.0117812	-6.40737
BEI_2554	3-methylmercaptopropionyl-CoA dehydrogenase DmdC	Lipid transport and metabolism	1804.15	21.288	0.0117994	-6.40514
BEI_0775	branched-chain amino acid transport ATP-binding protein LivG	Amino acid transport and metabolism	4408.55	56.3413	0.01278	-6.28997
BEI_1776	propionyl-CoA synthetase	Lipid transport and metabolism	2064.53	26.9546	0.013056	-6.25914
BEI_0776	branched-chain amino acid transport ATP-binding protein LivF	Amino acid transport and metabolism	2249.63	32.7185	0.014544	-6.10344
BEI_2553	3-methylmercaptopropionyl-CoA ligase of DmdB1 type	Lipid transport and metabolism	1351.54	19.7537	0.0146157	-6.09634
BEI_0779	branched-chain amino acid transport system permease protein LivM	Amino acid transport and metabolism	720.425	13.4193	0.0186269	-5.74647
BEI_0440	hypothetical protein	unassigned	222.307	4.47637	0.020136	-5.63408
BEI_0684	acetyl-CoA synthetase	Lipid transport and metabolism	3919.17	79.4006	0.0202596	-5.62525
BEI_1430	TolB amino-terminal domain (function unknown)	General function prediction only	910.234	18.6022	0.0204368	-5.61269
BEI_0240	hypothetical protein	unassigned	235.292	4.89597	0.0208081	-5.58671
BEI_1496	3-oxoacyl-[acyl-carrier protein] reductase	Lipid transport and metabolism	402.239	9.06969	0.022548	-5.47086
BEI_2280	long-chain-fatty-acid-CoA ligase	Lipid transport and metabolism	1051.52	23.7152	0.0225532	-5.47052
BEI_0239	hypothetical protein	unassigned	126.351	2.98301	0.0236089	-5.40453
BEI_0605	putative peroxidase-related enzyme	Inorganic ion transport and metabolism	2005.59	49.5381	0.0247001	-5.33934
BEI_0940	binding-protein-dependent transport systems inner membrane component	Amino acid transport and metabolism	12.493	0.331487	0.0265339	-5.23602
BEI_0584	uncharacterized conserved protein, DUF849 family	Function unknown	1066.42	29.7815	0.0279265	-5.16222
BEI_1147	putrescine aminotransferase	Coenzyme transport and metabolism	742.7	20.9928	0.0282655	-5.14482
BEI_1146	gamma-glutamyl-GABA hydrolase	Amino acid transport and metabolism	931.548	28.2225	0.0302963	-5.04471
BEI_1144	sodium/porton antiporter NhaC	Energy production and conversion	155.72	4.76135	0.0305764	-5.03144
BEI_0613	amino acid permease-associated region	Amino acid transport and metabolism	1294.07	41.0602	0.0317295	-4.97803
BEI_0693	DNA polymerase III epsilon subunit	Replication, recombination and repair	567.196	18.0601	0.0318411	-4.97297
BEI_0646	ubiquinone/menaquinone biosynthesis C-methylase UbiE	Coenzyme transport and metabolism	944.465	30.0936	0.0318631	-4.97197
BEI_0606	Zn-dependent alcohol dehydrogenase	General function prediction only	1086.01	34.6333	0.0318903	-4.97074
BEI_0588	3-oxoadipate CoA-transferase subunit A	Lipid transport and metabolism	1399.32	45.4904	0.032509	-4.94302
BEI_0434	zona occludens toxin	Cell wall/membrane/envelope biogenesis	12.5864	0.412801	0.0327973	-4.93028
BEI_0585	carboxymuconolactone decarboxylase	Lipid transport and metabolism	1501.28	49.651	0.0330725	-4.91822
BEI_1434	transcriptional activator of acetoin dehydrogenase operon AcoR	Transcription	268.69	8.94674	0.0332976	-4.90844
BEI_0389	isocitrate dehydrogenase phosphatase/kinase	Signal transduction mechanisms	765.691	27.4306	0.0358246	-4.8029
BEI_1368	transporter, LysE family	Amino acid transport and metabolism	521.503	19.1462	0.0367134	-4.76755
BEI_0692	putative signal-transduction protein containing cAMP-binding and CBS domains	Signal transduction mechanisms	864.382	31.9601	0.0369745	-4.75733
BEI_1420	methylcrotonyl-CoA carboxylase carboxyl transferase subunit	Lipid transport and metabolism	4515.78	168.227	0.0372531	-4.74649
BEI_1435	hypothetical protein	unassigned	45.0999	1.72401	0.0382264	-4.70929
BEI_0587	glutaconate CoA-transferase subunit B	Lipid transport and metabolism	1287.28	49.3366	0.0383263	-4.70552
BEI_0586	acetyl-CoA acetyltransferase	Lipid transport and metabolism	1200.73	46.0272	0.0383325	-4.70529
BEI_2067	urease beta subunit	Amino acid transport and metabolism	139.056	5.35533	0.038512	-4.69855
BEI_0969	DNA-binding transcriptional regulator, AcrR family	Transcription	1555.24	60.8	0.0390936	-4.67692
BEI_1419	methylglutaconyl-CoA hydratase	Lipid transport and metabolism	3533.73	142.118	0.0402176	-4.63603
BEI_1421	isovaleryl-CoA dehydrogenase	Lipid transport and metabolism	6286.65	254.704	0.0405151	-4.6254
BEI_2251	acyl-CoA synthetases (AMP-forming)	Lipid transport and metabolism	2701.17	111.58	0.0413079	-4.59744
BEI_1424	ABC-type tungstate transport system, permease protein	Inorganic ion transport and metabolism	627.921	27.4397	0.0436993	-4.51625
BEI_1417	hydroxymethylglutaryl-CoA lyase	Amino acid transport and metabolism	1854.23	81.6738	0.0440473	-4.5048
BEI_1418	methylcrotonyl-CoA carboxylase biotin-containing subunit	Lipid transport and metabolism	3000.86	135.56	0.0451737	-4.46837
BEI_1583	response regulator receiver protein in cluster with DNA polymerase III epsilon subunit	Signal transduction mechanisms	874.119	40.1502	0.0459323	-4.44435
BEI_1667	dTDP-4-amino-4,6-dideoxygalactose transaminase	Cell wall/membrane/envelope biogenesis	268.457	13.0509	0.0486143	-4.36247
BEI_0448	glycosyltransferase involved in cell wall bisynthesis	Cell wall/membrane/envelope biogenesis	38.3556	1.86831	0.0487102	-4.35963
BEI_3088	cupin domain protein related to quercetin dioxygenase	General function prediction only	769.749	37.5488	0.0487806	-4.35755
BEI_1633	branched-chain acyl-CoA dehydrogenase	Lipid transport and metabolism	2973.59	148.515	0.0499446	-4.32353
BEI_0091	ammonia channel protein AmtB	Inorganic ion transport and metabolism	500.041	25.5358	0.0510675	-4.29145
BEI_2709	hypothetical protein	unassigned	108.298	5.5602	0.0513419	-4.28372
BEI_0040	hypothetical protein	unassigned	304.936	15.6825	0.0514288	-4.28128
BEI_0618	carbon starvation induced protein CsiD	unassigned	1666.61	87.623	0.0525757	-4.24946
BEI_0437	hypothetical protein	unassigned	94.6505	5.19446	0.0548804	-4.18756
BEI_2301	hypothetical protein	unassigned	71.0536	3.9219	0.0551964	-4.17928
BEI_2692	transcriptional regulator, Xre family	General function prediction only	566.709	31.689	0.0559177	-4.16055
BEI_1443	FAD/FMN-containing dehydrogenase	Energy production and conversion	1489.32	84.0674	0.0564468	-4.14696
BEI_1034	mobile element protein	Function unknown	173.202	10.1163	0.0584076	-4.0977
BEI_3455	mobile element protein	Function unknown	173.202	10.1163	0.0584076	-4.0977
BEI_3312	mobile element protein	Function unknown	173.202	10.1163	0.0584076	-4.0977
BEI_2779	mobile element protein	Function unknown	173.202	10.1163	0.0584076	-4.0977
BEI_0442	hypothetical protein	unassigned	43.0118	2.59692	0.0603768	-4.04986
BEI_2316	lactoylglutathione lyase and related lyases	Secondary metabolites biosynthesis, transport and catabolism	662.148	40.1712	0.0606681	-4.04292
BEI_3087	hypothetical protein	unassigned	890.15	55.5041	0.0623536	-4.00338
BEI_2281	acetyl-CoA C-acetyltransferase	Lipid transport and metabolism	541.964	33.9335	0.0626121	-3.99741
BEI_0244	hypothetical protein	unassigned	64.0423	4.04724	0.0631964	-3.98401
BEI_0725	putative thiol-disulfide oxidoreductase YuxK, DCC family	General function prediction only	1107.59	71.3969	0.0644614	-3.95542
BEI_1556	gamma-butyrobetaine,2-oxoglutarate dioxygenase	Secondary metabolites biosynthesis, transport and catabolism	634.717	40.9454	0.0645098	-3.95434
BEI_1225	hypothetical protein	unassigned	314.709	20.3447	0.0646459	-3.9513
BEI_1431	cysteine synthase A	Amino acid transport and metabolism	75.7436	4.98848	0.0658601	-3.92445
BEI_2318	hypothetical protein	unassigned	932.26	65.4685	0.0702256	-3.83186
BEI_1367	transcriptional regulator, GntR family domain	Transcription	607.528	42.9131	0.0706355	-3.82346
BEI_1429	hypothetical protein	unassigned	593.755	42.0286	0.0707845	-3.82042
BEI_2942	hypothetical protein	unassigned	609.555	43.8959	0.0720131	-3.7956
BEI_1444	putative oxidoreductase	Energy production and conversion	457.469	33.171	0.0725098	-3.78568
BEI_0507	Na+/H+ antiporter NhaD type	Inorganic ion transport and metabolism	450.834	32.8327	0.0728267	-3.77939
BEI_1582	DNA polymerase III epsilon subunit	Replication, recombination and repair	324.128	23.8243	0.0735028	-3.76606
BEI_0971	TRAP-type C4-dicarboxylate transport system, periplasmic component	Secondary metabolites biosynthesis, transport and catabolism	1768.68	131.157	0.0741554	-3.7533
BEI_1643	choline-glycine betaine transporter	Cell wall/membrane/envelope biogenesis	144.514	10.7934	0.0746872	-3.74299
BEI_1634	3-hydroxyisobutyryl-CoA hydrolase	Lipid transport and metabolism	2722.54	206.383	0.0758055	-3.72155
BEI_1369	phenazine biosynthesis protein PhzF like	General function prediction only	564.697	42.9023	0.0759741	-3.71835
BEI_1555	metal-dependent phosphohydrolase, HD subdomain	General function prediction only	363.978	27.8634	0.0765523	-3.70741
BEI_1401	hypothetical protein	unassigned	527.677	40.4296	0.0766181	-3.70617
BEI_1423	ABC-type tungstate transport system, ATP-binding protein	Amino acid transport and metabolism	224.431	17.2019	0.0766466	-3.70563
BEI_2694	hypothetical protein	unassigned	431.831	34.9495	0.0809332	-3.62712
BEI_1422	ABC-type tungstate transport system, periplasmic binding protein	Inorganic ion transport and metabolism	146.231	11.9602	0.0817894	-3.61194
BEI_0257	hypothetical protein	unassigned	948.382	77.9323	0.0821739	-3.60518
BEI_1366	ammonia channel protein AmtB	Inorganic ion transport and metabolism	225.783	18.5842	0.08231	-3.60279
BEI_1598	putative membrane protein YdjX, TVP38/TMEM64 family, SNARE-associated domain	Function unknown	670.971	55.7513	0.0830906	-3.58917
BEI_1239	hypothetical protein	unassigned	63.5921	5.37074	0.0844562	-3.56565
BEI_0726	deoxyribodipyrimidine photolyase-related protein	General function prediction only	1850.62	157.769	0.0852521	-3.55212
BEI_1554	acetohydroxy acid synthase	Amino acid transport and metabolism	428.042	36.6298	0.0855752	-3.54666
BEI_0619	L-2-hydroxyglutarate oxidase	Carbohydrate transport and metabolism	654.908	56.1481	0.0857344	-3.54398
BEI_2941	autotransporter translocation and assembly factor TamB	Intracellular trafficking, secretion, and vesicular transport	677.496	58.2331	0.0859534	-3.5403
BEI_1631	acetoacetyl-CoA synthetase	Lipid transport and metabolism	2168.81	189.332	0.0872976	-3.51791
BEI_1341	hypothetical protein	unassigned	333.705	29.5745	0.0886245	-3.49615
BEI_1635	3-hydroxyisobutyrate dehydrogenase	Lipid transport and metabolism	1445.55	130.727	0.0904346	-3.46698
BEI_0970	GntR-like protein	Transcription	797.794	72.226	0.0905322	-3.46543
BEI_0773	transcriptional regulator, LysR family	Transcription	203.244	18.5067	0.0910567	-3.45709
BEI_1436	glucose-methanol-choline (GMC) oxidoreductase:NAD binding site	Lipid transport and metabolism	15.5919	1.45407	0.0932582	-3.42263
BEI_0972	tripartite ATP-independent periplasmic transporter, DctQ component	Secondary metabolites biosynthesis, transport and catabolism	914.182	86.2738	0.0943727	-3.40549
BEI_1550	Histidine ABC transporter, permease protein HisQ	Amino acid transport and metabolism	238.699	22.5934	0.094652	-3.40122
BEI_3748	phosphate regulon transcriptional regulatory protein PhoB (SphR)	Signal transduction mechanisms	1971.66	187.492	0.0950938	-3.39451
BEI_3486	molecular chaperone IbpA, HSP20 family	Posttranslational modification, protein turnover, chaperones	5394.91	513.425	0.0951684	-3.39337
BEI_1553	aspartate aminotransferase	Amino acid transport and metabolism	452.503	43.4194	0.0959538	-3.38152
BEI_0974	galactonate dehydratase	Cell wall/membrane/envelope biogenesis	646.181	62.226	0.0962981	-3.37635
BEI_1009	fumarate and nitrate reduction regulatory protein	Signal transduction mechanisms	26.9998	2.61888	0.0969961	-3.36593
BEI_1145	glutamine synthetase family protein	Amino acid transport and metabolism	429.783	41.6896	0.0970014	-3.36585
BEI_3760	hypothetical protein	unassigned	2128.97	207.147	0.0972992	-3.36143
BEI_0973	putative gluconate TRAP family transporter, DctM subunit	Secondary metabolites biosynthesis, transport and catabolism	634.83	63.3804	0.0998384	-3.32426
BEI_0245	hypothetical protein	unassigned	119.82	11.9869	0.100041	-3.32133
BEI_1450	ubiquinone/menaquinone biosynthesis C-methylase UbiE	Coenzyme transport and metabolism	305.452	30.6179	0.100238	-3.3185
BEI_2665	putative ATPase related to phosphate starvation-inducible protein PhoH	General function prediction only	1086.61	109.68	0.100938	-3.30845
BEI_2693	putative amino acid transporter	Amino acid transport and metabolism	561.474	57.8496	0.103032	-3.27884
BEI_2711	hypothetical protein	unassigned	12.7058	1.31408	0.103423	-3.27337
BEI_1428	OsmC family protein	General function prediction only	142.469	14.8483	0.104221	-3.26228
BEI_0821	transcription regulator, contains diacylglycerol kinase catalytic domain	Lipid transport and metabolism	669.964	69.8829	0.104309	-3.26107
BEI_1794	formate dehydrogenase -O, gamma subunit	Energy production and conversion	161.11	16.8555	0.104621	-3.25675
BEI_2935	hypothetical protein	unassigned	133.777	14.0434	0.104976	-3.25186
BEI_2159	ectoine hydroxylase-related dioxygenase, phytanoyl-CoA dioxygenase (PhyH) family	Secondary metabolites biosynthesis, transport and catabolism	24.5254	2.58026	0.105208	-3.24868
BEI_1899	succinyl-CoA:3-ketoacid-coenzyme A transferase subunit A	Lipid transport and metabolism	9936.54	1046.38	0.105306	-3.24734
BEI_1898	succinyl-CoA:3-ketoacid-coenzyme A transferase subunit B	Lipid transport and metabolism	6785.53	722.129	0.106422	-3.23213
BEI_1148	gamma-glutamyl-gamma-aminobutyraldehyde dehydrogenase	Energy production and conversion	435.635	46.9865	0.107857	-3.2128
BEI_2265	phosphate transport system permease protein PstC	Inorganic ion transport and metabolism	377.224	40.8605	0.108319	-3.20665
BEI_2250	3-hydroxyacyl-CoA dehydrogenase	Lipid transport and metabolism	1498.6	162.398	0.108366	-3.20601
BEI_3606	hypothetical protein	unassigned	47.3354	5.23709	0.110638	-3.17608
BEI_1681	transposase	Mobilome: prophages, transposons	21.2869	2.35814	0.110779	-3.17425
BEI_1426	pyruvate formate lyase activating enzyme	Posttranslational modification, protein turnover, chaperones	316.988	35.182	0.110989	-3.17152
BEI_2266	phosphate ABC transporter, periplasmic phosphate-binding protein PstS	Inorganic ion transport and metabolism	3980.73	441.876	0.111004	-3.17132
BEI_1552	arginine/ornithine ABC transporter, ATP-binding protein AotP	Amino acid transport and metabolism	361.52	40.5538	0.112176	-3.15617
BEI_0092	nitrogen regulatory protein P-II	Signal transduction mechanisms	299.644	33.7339	0.11258	-3.15098
BEI_1660	hypothetical protein	unassigned	119.509	13.5609	0.113472	-3.13959
BEI_2381	mobile element protein	Function unknown	15.8524	1.80662	0.113965	-3.13333
BEI_2184	hemolysin activation/secretion protein	Intracellular trafficking, secretion, and vesicular transport	232.852	26.6243	0.11434	-3.1286
BEI_1947	alternative cytochrome c oxidase polypeptide coxM	Energy production and conversion	465.137	53.2856	0.114559	-3.12584
BEI_1632	putative transcriptional regulator LiuR of leucine degradation pathway, MerR family	Transcription	4550.47	523.308	0.115001	-3.12028
BEI_0976	2-dehydro-3-deoxygalactonokinase	Carbohydrate transport and metabolism	415.912	47.9224	0.115222	-3.11751
BEI_1551	amino acid ABC transporter, binding protein	Amino acid transport and metabolism	675.107	78.1178	0.115712	-3.11139
BEI_1740	branched-chain alpha-keto acid dehydrogenase, E1 component, alpha subunit	Energy production and conversion	3139.65	364.409	0.116067	-3.10697
BEI_2528	sensory subunit of low CO2-induced protein complex, putative	General function prediction only	35235.8	4159.76	0.118055	-3.08247
BEI_3794	hypothetical protein	unassigned	41.6054	4.91223	0.118067	-3.08232
BEI_3080	hypothetical protein	Secondary metabolites biosynthesis, transport and catabolism	150	17.7383	0.118256	-3.08002
BEI_1001	outer membrane protein W precursor	Cell wall/membrane/envelope biogenesis	25082.8	2980.34	0.11882	-3.07315
BEI_1599	outer membrane protein assembly factor BamB, contains PQQ-like beta-propeller repeat	Cell wall/membrane/envelope biogenesis	347.87	41.3865	0.118971	-3.07132
BEI_3487	molecular chaperone IbpA, HSP20 family	Posttranslational modification, protein turnover, chaperones	4068.99	490.06	0.120438	-3.05364
BEI_1549	amino acid ABC transporter, permease protein, 3-TM region, His/Glu/Gln/Arg/opine	Amino acid transport and metabolism	189.908	23.0439	0.121343	-3.04284
BEI_0961	heme-degrading monooxygenase HmoA and related ABM domain proteins	Coenzyme transport and metabolism	612.142	74.2952	0.121369	-3.04253
BEI_1909	hypothetical protein	unassigned	53.8147	6.54351	0.121593	-3.03987
BEI_1433	alkylhydroperoxidase family enzyme, contains CxxC motif	Inorganic ion transport and metabolism	89.7759	11.046	0.12304	-3.0228
BEI_1623	DNA gyrase inhibitor GyrI	Replication, recombination and repair	137.093	16.9877	0.123914	-3.01259
BEI_2074	urea ABC transporter, substrate binding protein UrtA	Amino acid transport and metabolism	95.6952	11.8725	0.124065	-3.01083
BEI_0443	hypothetical protein	unassigned	42.5808	5.31258	0.124765	-3.00272
BEI_1741	2-oxoisovalerate dehydrogenase E1 component beta subunit	Energy production and conversion	2418.83	302.234	0.12495	-3.00057
BEI_0246	hypothetical protein	Transcription	268.354	33.9394	0.126472	-2.98311
BEI_1469	catechol 2,3-dioxygenase or other lactoylglutathione lyase family enzyme	Secondary metabolites biosynthesis, transport and catabolism	1094.07	140.057	0.128015	-2.96561
BEI_1548	betaine aldehyde dehydrogenase	Energy production and conversion	143.165	18.3658	0.128284	-2.96258
BEI_0975	2-dehydro-3-deoxyphosphogalactonate aldolase	Carbohydrate transport and metabolism	397.66	51.3907	0.129233	-2.95196
BEI_2009	phosphoenolpyruvate synthase	Carbohydrate transport and metabolism	2767.37	360.821	0.130384	-2.93916
BEI_2660	response regulator NasT	Signal transduction mechanisms	16.0438	2.10031	0.130911	-2.93334
BEI_2069	accessory protein	Posttranslational modification, protein turnover, chaperones	237.046	31.0938	0.131172	-2.93047
BEI_2319	hypothetical protein	unassigned	211.827	28.4407	0.134264	-2.89685
BEI_1355	YbaK/prolyl-tRNA synthetase associated region	Translation, ribosomal structure and biogenesis	4185.6	562.829	0.134468	-2.89467
BEI_2068	urease gamma subunit	Amino acid transport and metabolism	180.028	24.3349	0.135173	-2.88712
BEI_1797	hypothetical protein	unassigned	262.998	35.5521	0.13518	-2.88705
BEI_2073	urea ABC transporter, permease protein UrtB	Amino acid transport and metabolism	19.3444	2.6164	0.135254	-2.88626
BEI_1135	gamma-glutamyl-putrescine oxidase	Amino acid transport and metabolism	357.419	48.5785	0.135915	-2.87922
BEI_1437	acetoin dehydrogenase E1 component alpha-subunit	Energy production and conversion	28.7441	3.91055	0.136047	-2.87782
BEI_1798	putative formate dehydrogenase-specific chaperone	Posttranslational modification, protein turnover, chaperones	201.017	27.7436	0.138016	-2.85709
BEI_0914	branched-chain alpha-keto acid dehydrogenase, E1 component, alpha subunit	Energy production and conversion	2197.6	307.682	0.140008	-2.83641
BEI_2234	biotin synthase	Coenzyme transport and metabolism	119.022	16.9274	0.142221	-2.81379
BEI_2264	phosphate transport system permease protein PstA	Inorganic ion transport and metabolism	261.729	37.3824	0.142828	-2.80764
BEI_1397	uncharacterized conserved protein YbjT, contains NAD(P)-binding and DUF2867 domains	General function prediction only	322.198	46.1228	0.143151	-2.80439
BEI_2969	maltose/maltodextrin ABC transporter, substrate binding periplasmic protein MalE	Carbohydrate transport and metabolism	32.2515	4.73645	0.14686	-2.76749
BEI_3793	hypothetical protein	unassigned	163.788	24.2099	0.147812	-2.75816
BEI_2606	nucleoside permease NupC	Nucleotide transport and metabolism	19.2822	2.85722	0.148179	-2.75459
BEI_0116	hypothetical protein	unassigned	3758.23	557.534	0.14835	-2.75292
BEI_1949	hypothetical protein	unassigned	275.49	41.052	0.149014	-2.74648
BEI_1800	hypothetical protein	unassigned	434.484	64.9097	0.149395	-2.7428
BEI_1497	DNA uptake protein ComE and related DNA-binding proteins	Replication, recombination and repair	371.828	55.5647	0.149436	-2.7424
BEI_3014	2-keto-4-pentenoate hydratase	Secondary metabolites biosynthesis, transport and catabolism	818.003	126.209	0.154289	-2.6963
BEI_2066	urease alpha subunit	Amino acid transport and metabolism	102.11	15.8146	0.154878	-2.69079
BEI_2012	glutaryl-CoA dehydrogenase	Lipid transport and metabolism	2189.94	340.018	0.155264	-2.68721
BEI_0565	AraC-type DNA-binding domain and AraC-containing proteins	Transcription	732.918	114.401	0.156089	-2.67956
BEI_3492	putative phosphatase YieH	Carbohydrate transport and metabolism	1762.22	277.214	0.15731	-2.66832
BEI_2987	hypothetical protein	unassigned	604.876	95.5125	0.157904	-2.66288
BEI_2715	hypothetical protein	unassigned	6.75546	1.06846	0.158163	-2.66052
BEI_1035	hypothetical protein	unassigned	56.7586	8.97879	0.158193	-2.66025
BEI_2317	hypothetical protein	unassigned	676.34	107.129	0.158395	-2.6584
BEI_1596	hypothetical protein	unassigned	258.959	41.3078	0.159515	-2.64824
BEI_1438	2,3-butanediol dehydrogenase, R-alcohol forming, (R)- and (S)-acetoin-specifi	Amino acid transport and metabolism	9.7344	1.57178	0.161467	-2.63069
BEI_1580	K+-sensing histidine kinase KdpD	Signal transduction mechanisms	48.0074	7.84124	0.163334	-2.6141
BEI_1019	hypothetical protein	unassigned	39.087	6.39969	0.16373	-2.61061
BEI_1761	two-component response regulator, REC and diguanylate cyclase (GGDEF) domain	Signal transduction mechanisms	242.827	39.8595	0.164148	-2.60694
BEI_1474	2-epi-5-epi-valiolone epimerase	Secondary metabolites biosynthesis, transport and catabolism	15.6688	2.5773	0.164486	-2.60396
BEI_1432	hypothetical protein	unassigned	175.167	28.8477	0.164687	-2.6022
BEI_2350	hypothetical protein	unassigned	4045.31	666.49	0.164756	-2.6016
BEI_1831	Putative lipoprotein precursor	unassigned	3212.05	537.973	0.167486	-2.57789
BEI_3389	hypothetical protein	unassigned	141.511	23.7091	0.167543	-2.57739
BEI_0501	secreted phosphatase, PhoX family	General function prediction only	70.2155	11.8126	0.168233	-2.57146
BEI_1796	formate dehydrogenase-O, major subunit	General function prediction only	208.968	35.3627	0.169225	-2.56298
BEI_2243	putative acyl esterase	General function prediction only	644.111	109.583	0.170131	-2.55529
BEI_3754	phosphate transport system permease protein PstC	General function prediction only	226.244	38.5671	0.170467	-2.55244
BEI_1370	RNA polymerase sigma-70 factor, ECF subfamily	Transcription	283.695	48.5846	0.171256	-2.54577
BEI_1512	aromatic hydrocarbon utilization transcriptional regulator CatR (LysR family)	Transcription	315.831	54.2851	0.17188	-2.54052
BEI_2548	hypothetical protein	Coenzyme transport and metabolism	57.1821	9.84247	0.172125	-2.53847
BEI_0242	hypothetical protein	unassigned	54.5874	9.55982	0.175129	-2.51351
BEI_2355	Asl7591 protein	unassigned	244.348	42.9554	0.175796	-2.50803
BEI_3594	hemoglobin-like flavoprotein	Energy production and conversion	2340.64	412.517	0.176241	-2.50438
BEI_1055	radical SAM domain protein	Replication, recombination and repair	423.327	74.7386	0.176551	-2.50184
BEI_1742	2-oxoisovalerate dehydrogenase E2 component (dihydrolipoyl transacylase)	Energy production and conversion	890.578	157.391	0.176729	-2.50039
BEI_0710	PrkA family serine protein kinase	Signal transduction mechanisms	3493.76	626.396	0.17929	-2.47963
BEI_1427	putative flavoprotein involved in K+ transport	Inorganic ion transport and metabolism	111.884	20.0868	0.179532	-2.47769
BEI_3749	hosphate regulon sensor protein PhoR (SphS)	Signal transduction mechanisms	239.004	42.9835	0.179844	-2.47518
BEI_1129	FAD dependent oxidoreductase	Amino acid transport and metabolism	290.587	52.325	0.180067	-2.47339
BEI_1365	chloride channel protein	Signal transduction mechanisms	157.431	28.3575	0.180127	-2.47292
BEI_2063	urease accessory protein UreG	Posttranslational modification, protein turnover, chaperones	233.5	42.1723	0.18061	-2.46905
BEI_2072	urea ABC transporter, permease protein UrtC	Amino acid transport and metabolism	22.8039	4.12752	0.181001	-2.46593
BEI_1978	paraquat-inducible protein A	Function unknown	85.3398	15.4512	0.181054	-2.4655
BEI_1540	permease of the drug/metabolite transporter (DMT) superfamily	Carbohydrate transport and metabolism	138.512	25.1671	0.181697	-2.4604
BEI_0602	methylmalonate-semialdehyde dehydrogenase	Energy production and conversion	2120.81	387.387	0.18266	-2.45277
BEI_1758	chloramphenicol-sensitive protein RarD	Function unknown	58.9563	10.8239	0.183591	-2.44543
BEI_2445	ATPase, AAA family	Replication, recombination and repair	319.621	58.717	0.183708	-2.44451
BEI_1799	iron-sulfur cluster-binding protein	Energy production and conversion	360.218	66.6713	0.185086	-2.43373
BEI_1886	hypothetical protein	unassigned	1183.84	220.945	0.186634	-2.42171
BEI_1464	signal transduction histidine kinase, nitrate/nitrite-specific	Signal transduction mechanisms	37.1022	6.94867	0.187284	-2.4167
BEI_0915	malonyl CoA-acyl carrier protein transacylase	Lipid transport and metabolism	1084.65	204.415	0.188461	-2.40766
BEI_3334	type IV pilus biogenesis protein PilE	Cell motility	1604.98	303.478	0.189085	-2.40289
BEI_2283	DNA-binding response regulator, NarL/FixJ family, contains REC and HTH domains	Signal transduction mechanisms	302.384	57.7032	0.190827	-2.38966
BEI_1126	putative ester cyclase	General function prediction only	49.813	9.5089	0.190892	-2.38917
BEI_3400	uncharacterized conserved protein, DUF1365 family	Function unknown	3249.73	621.519	0.191253	-2.38645
BEI_2989	aldehyde dehydrogenase	Energy production and conversion	4856.85	929.203	0.191318	-2.38596
BEI_1735	hypothetical protein	Function unknown	446.042	85.4498	0.191573	-2.38403
BEI_3397	ketosteroid isomerase-related protein	General function prediction only	19053.8	3655.24	0.191838	-2.38204
BEI_1795	formate dehydrogenase-O, iron-sulfur subunit	Energy production and conversion	139.609	26.7996	0.191962	-2.38111
BEI_1624	hypothetical protein	unassigned	522.78	100.775	0.192768	-2.37506
BEI_1532	nucleotide-binding universal stress protein, UspA family	Signal transduction mechanisms	187.796	36.243	0.192992	-2.37339
BEI_2071	urea ABC transporter, ATPase protein UrtD	General function prediction only	37.0837	7.16623	0.193245	-2.3715
BEI_2254	hydrolase-related protein	Lipid transport and metabolism	452.606	87.5864	0.193516	-2.36948
BEI_2229	D-erythro-7,8-dihydroneopterin triphosphate epimerase	Coenzyme transport and metabolism	5174.54	1002.85	0.193804	-2.36733
BEI_3401	S-adenosyl-L-methionine dependent methyltransferase	Lipid transport and metabolism	2621.27	508.451	0.193971	-2.36609
BEI_2185	hypothetical protein	unassigned	224.691	43.8867	0.19532	-2.35609
BEI_1839	dipeptide-binding ABC transporter, periplasmic substrate-binding component	Amino acid transport and metabolism	1752.17	344.185	0.196433	-2.34789
BEI_2652	lipoprotein-anchoring transpeptidase ErfK/SrfK	Cell wall/membrane/envelope biogenesis	120.574	23.6876	0.196457	-2.34771
BEI_2375	periplasmic protein refolding chaperone Spy/CpxP family	Posttranslational modification, protein turnover, chaperones	2400.12	471.773	0.196562	-2.34694
BEI_1840	peptide ABC transporter, permease component	Amino acid transport and metabolism	356.257	70.2866	0.197292	-2.3416
BEI_3471	TRAP transporter solute receptor, TAXI family precursor	General function prediction only	1259.99	248.988	0.197611	-2.33926
BEI_2387	hypothetical protein	unassigned	32.3688	6.39913	0.197694	-2.33866
BEI_2062	hypothetical protein	unassigned	165.899	32.9459	0.19859	-2.33213
BEI_2252	transcriptional regulator, AcrR family	Transcription	1120.44	222.898	0.198937	-2.32962
BEI_3799	transcriptional regulator VpsT	Signal transduction mechanisms	1148.28	229.355	0.199738	-2.32382
BEI_2507	citrate synthase	Energy production and conversion	1937.29	389.131	0.200864	-2.31571
BEI_2532	TRAP-type C4-dicarboxylate transport system, periplasmic component	Carbohydrate transport and metabolism	164.786	33.2417	0.201726	-2.30953
BEI_2527	ribulosamine/erythrulosamine 3-kinase potentially involved in protein deglycation	Carbohydrate transport and metabolism	1725.31	348.505	0.201996	-2.3076
BEI_2247	putative OsmC-related protein	General function prediction only	235.807	47.8819	0.203056	-2.30005
BEI_2551	3-hydroxybutyryl-CoA dehydrogenase	Lipid transport and metabolism	942.819	192.149	0.203802	-2.29476
BEI_0816	molecular chaperone IbpA, HSP20 family	Posttranslational modification, protein turnover, chaperones	4662.1	952.203	0.204243	-2.29164
BEI_1322	thioredoxin	Posttranslational modification, protein turnover, chaperones	151.836	31.2348	0.205714	-2.28129
BEI_1734	hypothetical protein	unassigned	4542.01	934.659	0.205781	-2.28082
BEI_2235	8-amino-7-oxononanoate synthase	Coenzyme transport and metabolism	25.8196	5.32386	0.206195	-2.27792
BEI_3373	aspartyl-tRNA(Asn)/glutamyl-tRNA(Gln) amidotransferase subunit A	Translation, ribosomal structure and biogenesis	177.096	36.5523	0.206398	-2.2765
BEI_0439	hypothetical protein	unassigned	17.5755	3.6467	0.207487	-2.26891
BEI_1653	TetR family transcriptional regulator	Transcription	189.424	39.3173	0.207563	-2.26838
BEI_2230	GTP cyclohydrolase I	Coenzyme transport and metabolism	6437.33	1351.27	0.209911	-2.25215
BEI_3499	ribosomal protein S6-L-glutamate ligase	Coenzyme transport and metabolism	166.073	34.8674	0.209952	-2.25187
BEI_2981	acetylornithine deacetylase	Amino acid transport and metabolism	198.538	41.6904	0.209987	-2.25163
BEI_0057	putative membrane channel-forming protein YqfA, hemolysin III family	Intracellular trafficking, secretion, and vesicular transport	530.657	111.603	0.210311	-2.2494
BEI_2064	urease accessory protein UreF	Posttranslational modification, protein turnover, chaperones	114.801	24.3265	0.211902	-2.23853
BEI_2282	D-beta-hydroxybutyrate dehydrogenase	Lipid transport and metabolism	611.928	129.889	0.212261	-2.23609
BEI_2008	periplasmic regulator RcnB of Ni and Co efflux	Inorganic ion transport and metabolism	1017.92	216.83	0.213013	-2.23099
BEI_0856	serine protease	General function prediction only	577.811	123.107	0.213057	-2.23069
BEI_3399	putative NAD/FAD-binding protein	General function prediction only	3343.3	718.205	0.21482	-2.2188
BEI_1743	serine/threonine protein kinase	Signal transduction mechanisms	376.197	81.0516	0.21545	-2.21457
BEI_2791	hypothetical protein	unassigned	9.09659	1.96706	0.216241	-2.20928
BEI_2936	alkylhydroperoxidase family enzyme, contains CxxC motif	Inorganic ion transport and metabolism	55.1696	12.1288	0.219846	-2.18544
BEI_0234	integrase	Replication, recombination and repair	25.651	5.64323	0.220001	-2.18442
BEI_1445	hypothetical protein	unassigned	335.394	73.8242	0.220112	-2.18369
BEI_0458	outer membrane protein romA	Carbohydrate transport and metabolism	131.044	28.8542	0.220186	-2.1832
BEI_3732	sodium/alanine symporter family protein	Amino acid transport and metabolism	1019.14	224.487	0.22027	-2.18265
BEI_0620	TRAP transporter solute receptor, TAXI family precursor	General function prediction only	1254.67	277.368	0.221068	-2.17744
BEI_0712	SpoVR-like protein	Cell cycle control, cell division, chromosome partitioning	819.388	181.537	0.221551	-2.17429
BEI_3752	phosphate transport ATP-binding protein PstB	Inorganic ion transport and metabolism	571.515	126.761	0.221799	-2.17268
BEI_0687	hypothetical protein	unassigned	255.484	56.7555	0.222149	-2.1704
BEI_3759	transcriptional regulator, RpiR family	Transcription	422.832	94.8961	0.22443	-2.15566
BEI_0133	TRAP transporter solute receptor, unknown substrate 6	Secondary metabolites biosynthesis, transport and catabolism	524.357	118.041	0.225115	-2.15127
BEI_2314	putative Co/Zn/Cd efflux system membrane fusion protein	Cell wall/membrane/envelope biogenesis	616.358	139.04	0.225582	-2.14827
BEI_1026	hypothetical protein	unassigned	190.746	43.1439	0.226184	-2.14443
BEI_3182	phosphoribosyl-ATP pyrophosphohydrolase	Amino acid transport and metabolism	1343.71	304.76	0.226806	-2.14047
BEI_1013	glutathione S-transferase, omega	Energy production and conversion	23.6704	5.38067	0.227316	-2.13723
BEI_1801	hypothetical protein	unassigned	563.098	128.656	0.228478	-2.12987
BEI_2984	nitrilase	General function prediction only	328.235	75.0537	0.228658	-2.12873
BEI_2971	maltose/maltodextrin ABC transporter, permease protein MalG	Carbohydrate transport and metabolism	21.4138	4.89818	0.22874	-2.12822
BEI_3366	microsomal dipeptidase	Amino acid transport and metabolism	217.861	49.9027	0.229057	-2.12622
BEI_1784	ADP-ribose pyrophosphatase YjhB, NUDIX family	Nucleotide transport and metabolism	162.386	37.3302	0.229886	-2.12101
BEI_2714	hypothetical protein	unassigned	5.97561	1.37465	0.230044	-2.12002
BEI_1284	sigma factor RpoE negative regulatory protein RseA	Signal transduction mechanisms	4198.1	967.777	0.230527	-2.11699
BEI_1946	alternative cytochrome c oxidase polypeptide CoxN	Energy production and conversion	92.3542	21.2992	0.230625	-2.11638
BEI_0711	uncharacterized conserved protein YeaH/YhbH, required for sporulation, DUF444 family	General function prediction only	1377.56	318.253	0.231027	-2.11387
BEI_1476	protein of unknown function DUF1326	Function unknown	54.5204	12.6225	0.231518	-2.1108
BEI_1600	hypothetical protein	unassigned	217.41	50.4469	0.232036	-2.10758
BEI_2514	hypothetical protein	unassigned	165.639	38.4369	0.232052	-2.10748
BEI_2864	putative phosphohydrolase, protein tyrosine phosphatase (PTP) superfamily, DUF442 family	General function prediction only	705.83	164.389	0.232902	-2.10221
BEI_2386	transcriptional regulator, LysR family	Transcription	99.0561	23.1444	0.23365	-2.09758
BEI_3705	diguanylate cyclase/phosphodiesterase (GGDEF & EAL domains) with PAS/PAC sensor(s)	Signal transduction mechanisms	617.119	144.278	0.233793	-2.09669
BEI_0254	transposase	Mobilome: prophages, transposons	120.912	28.4549	0.235336	-2.08721
BEI_3472	TRAP-type uncharacterized transport system, fused permease component	General function prediction only	182.856	43.1692	0.236083	-2.08263
BEI_1008	hypothetical protein	Signal transduction mechanisms	309.517	73.1769	0.236423	-2.08056
BEI_2874	arylesterase precursor	Amino acid transport and metabolism	145.593	34.4484	0.236607	-2.07943
BEI_3733	glutaminase	Amino acid transport and metabolism	205.065	48.5541	0.236775	-2.07841
BEI_2465	outer membrane lipoprotein SlyB	Cell wall/membrane/envelope biogenesis	1638.39	389.014	0.237436	-2.07439
BEI_0337	actoylglutathione lyase	Secondary metabolites biosynthesis, transport and catabolism	87.3585	20.7761	0.237826	-2.07202
BEI_2011	L-carnitine dehydratase/bile acid-inducible protein F	Lipid transport and metabolism	649.797	154.593	0.23791	-2.07151
BEI_0290	hypothetical protein	unassigned	858.661	204.47	0.238126	-2.0702
BEI_3145	oxaloacetate decarboxylase beta chain	Energy production and conversion	684.315	163.021	0.238225	-2.0696
BEI_3064	protein-L-isoaspartate O-methyltransferase	Posttranslational modification, protein turnover, chaperones	394.748	94.439	0.239239	-2.06348
BEI_1803	putative transcriptional regulator, contains XRE-family HTH domain	Transcription	553.854	132.648	0.2395	-2.0619
BEI_0134	TRAP dicarboxylate transporter, DctM subunit, unknown substrate 6	Secondary metabolites biosynthesis, transport and catabolism	172.813	41.5744	0.240575	-2.05544
BEI_0944	cytochrome c, mono- and diheme variants	Energy production and conversion	632.627	152.511	0.241075	-2.05245
BEI_0436	hypothetical protein	unassigned	8.7381	2.10843	0.241292	-2.05115
BEI_0135	TRAP dicarboxylate transporter, DctQ subunit, unknown substrate 6	Secondary metabolites biosynthesis, transport and catabolism	224.864	54.3178	0.241559	-2.04955
BEI_3242	DNA repair protein RadC	Replication, recombination and repair	647.779	157.762	0.243543	-2.03775
BEI_1018	mobile element protein	Mobilome: prophages, transposons	23.3388	5.68811	0.243719	-2.03671
BEI_0891	metallo-beta-lactamase family protein, RNA-specific	Translation, ribosomal structure and biogenesis	261.405	63.726	0.243783	-2.03633
BEI_2244	acetyl/propionyl-CoA carboxylase, alpha subunit	Lipid transport and metabolism	740.372	180.626	0.243967	-2.03524
BEI_0947	archease	General function prediction only	465.049	113.637	0.244354	-2.03296
BEI_2106	hypothetical protein	Function unknown	76.4857	18.7477	0.245114	-2.02847
BEI_2557	biphenyl-2,3-diol 1,2-dioxygenase III-related protein	Secondary metabolites biosynthesis, transport and catabolism	824.681	202.72	0.245817	-2.02434
BEI_1354	putative acetyltransferase	Translation, ribosomal structure and biogenesis	295.876	72.7761	0.245968	-2.02346
BEI_0696	cupin domain protein related to quercetin dioxygenase	General function prediction only	180.277	44.4044	0.246312	-2.02144
BEI_1400	cupin domain protein related to quercetin dioxygenase	General function prediction only	78.3756	19.4007	0.247535	-2.01429
BEI_0808	permease of the drug/metabolite transporter (DMT) superfamily	Carbohydrate transport and metabolism	187.782	46.4896	0.247572	-2.01408
BEI_1945	cytochrome c oxidase subunit III	Energy production and conversion	97.3736	24.1365	0.247876	-2.01231
BEI_0283	hypothetical protein	unassigned	460.165	114.223	0.248223	-2.01029
BEI_3039	protein-L-isoaspartate O-methyltransferase	General function prediction only	1002.82	249.321	0.248619	-2.00799
BEI_1511	BarA-associated response regulator UvrY	Signal transduction mechanisms	618.195	153.702	0.248629	-2.00793
BEI_0581	pyruvate dehydrogenase E2 component (dihydrolipoamide acetyltransferase)	Energy production and conversion	506.849	126.128	0.248848	-2.00667
BEI_3059	N-acetylmuramoyl-L-alanine amidase	Cell wall/membrane/envelope biogenesis	51.4245	12.8095	0.249093	-2.00524
BEI_3558	hypothetical protein	unassigned	10.7472	2.68354	0.249696	-2.00176
