# Supplementary material for: Revealing the Saline Adaptation Strategies of the Halophilic Bacterium Halomonas beimenensis through High-throughput Omics and Transposon Mutagenesis Approaches
Source: Sci Rep. 2017 Oct 12;7:13037. doi: 10.1038/s41598-017-13450-9 (PMC5638851; doi:10.1038/s41598-017-13450-9)
Supplement: Supplementary file 4 — Supplementary Table 3 [file 41598_2017_13450_MOESM4_ESM.xlsx]

## Sheet: Sheet1
Supplementary Table S3. 16 genes which were interrupted by the Tn5 transposon.
NTU-111_ID	Gene name	Annotation	Start Position	End Position	COG category	GO category	5%NaCl_fpkm	20%NaCl_fpkm	20%/5%_fpkm	20%/5%_fpkm_log2foldchange
BEI_0159	smpB	tmRNA-binding protein SmpB	161052	160561	Posttranslational modification, protein turnover, chaperones	F:RNA binding; C:cytoplasm; P:translation	265.391	264.924	0.99824	-0.0025409
BEI_0661	nadA	quinolinate synthetase A	704128	705195	Coenzyme transport and metabolism	P:small molecule metabolic process; C:cytoplasm; P:cofactor metabolic process; F:ion binding; P:cellular nitrogen compound metabolic process; P:biosynthetic process; F:transferase activity, transferring alkyl or aryl (other than methyl) groups	558.654	1097.57	1.96467	0.974286
BEI_0710	prkA	PrkA family serine protein kinase	758996	760918	Signal transduction mechanisms	P:cellular protein modification process; P:cellular amino acid metabolic process; F:kinase activity	3493.76	626.396	0.17929	-2.47963
BEI_1653	acrR1	TetR family transcriptional regulator, AcrR	1729774	1730427	Transcription	F:DNA binding; P:cellular nitrogen compound metabolic process; P:biosynthetic process	189.424	39.3173	0.207563	-2.26838
BEI_1675	lacA	acetyltransferase, isoleucine patch superfamily	1753285	1753848	General function prediction only	F:molecular_function	76.5934	236.763	3.09117	1.62816
BEI_1680	rfbC	dTDP-4-dehydrorhamnose 3,5-epimerase	1758363	1758911	Cell wall/membrane/envelope biogenesis	P:small molecule metabolic process; P:secondary metabolic process; P:cellular nitrogen compound metabolic process; P:biosynthetic process; F:isomerase activity	26.2044	324.754	12.3931	3.63147
BEI_1695	rfbP	undecaprenyl-phosphate galactosephosphotransferase	1771228	1772505	Cell wall/membrane/envelope biogenesis	P:carbohydrate metabolic process; P:lipid metabolic process; P:biosynthetic process; C:cellular_component; F:molecular_function	80.1541	151.327	1.88795	0.916823
BEI_1716	mtnN2	5'-methylthioadenosine / S-adenosylhomocysteine nucleosidase	1795494	1794760	Nucleotide transport and metabolism	P:sulfur compound metabolic process; P:biosynthetic process; P:nucleobase-containing compound catabolic process; P:cofactor metabolic process; P:cellular amino acid metabolic process	330.964	372.51	1.12553	0.170604
BEI_1723	lon	ATP-dependent protease La Type I	1801881	1804289	Posttranslational modification, protein turnover, chaperones	F:ATPase activity; F:DNA binding; C:cytoplasm; P:catabolic process; F:ion binding; F:peptidase activity; P:response to stress	650.841	803.214	1.23412	0.303479
BEI_2167	nqrA	Na(+)-translocating NADH-quinone reductase subunit A	2279888	2278539	Energy production and conversion	F:oxidoreductase activity; P:transport	805.351	865.564	1.07477	0.104022
BEI_2269	rsbV	Antagonist of anti-sigma factor	2390322	2389813	Signal transduction mechanisms	unassigned	916.313	420.74	0.459167	-1.12291
BEI_2441	gdhB	NAD-specific glutamate dehydrogenase	2576089	2571245	Amino acid transport and metabolism	F:oxidoreductase activity; P:catabolic process; P:cellular amino acid metabolic process	254.646	1330.02	5.22301	2.38488
BEI_2671	trkA2	potassium transporter TrkA	2827270	2825501	Inorganic ion transport and metabolism	F:transmembrane transporter activity; C:cellular_component	54.1608	172.932	3.19293	1.67488
BEI_3184	tatB	twin-arginine translocation protein TatB	3386375	3386788	Intracellular trafficking, secretion, and vesicular transport	F:transmembrane transporter activity; F:protein transporter activity; C:protein complex; C:plasma membrane	1309.4	471.69	0.360232	-1.473
BEI_3736	spoT	(p)ppGpp synthetase /guanosine-3',5'-bis(diphosphate) 3'-diphosphatase	3980333	3982465	Signal transduction mechanisms	P:small molecule metabolic process; F:ion binding; P:cellular nitrogen compound metabolic process	210.181	303.698	1.44494	0.531009
BEI_3768	atpC	ATP synthase epsilon chain	4015679	4015251	Energy production and conversion	F:ATPase activity; P:small molecule metabolic process; P:generation of precursor metabolites and energy; F:transmembrane transporter activity; F:ion binding; C:protein complex; P:cellular nitrogen compound metabolic process; P:biosynthetic process; C:plasma membrane; C:intracellular	648.895	2087.26	3.21665	1.68556
